# Supplementary material for: Establishment of Human Pluripotent Stem Cell‐Derived Skin Organoids Enabled Pathophysiological Model of SARS‐CoV‐2 Infection
Source: Adv Sci (Weinh). 2021 Dec 31;9(7):2104192. doi: 10.1002/advs.202104192 (PMC8895131; doi:10.1002/advs.202104192)
Supplement: Supplementary file 6 — Supplemental Table 1 [file ADVS-9-2104192-s001.xlsx]

## Sheet: Table S1
Table S1. All protein identified in normal and SARS-CoV-2 infected skin organoids. The experiment was performed three times (n=3) both for the normal control and SAR-CoV-2 infected samples. The proteins identified twice within all three repeat experiments (n≥2) were used for statistical analyisis. The signification differentially expressed proteins were defined as those with Benjamini–Hochberg (B…
Protein IDs	Gene symbols	Normalized Protein Intensity (Control)				Normalized Protein Intensity (SARS-CoV-2 infected)				log2(Infected/Control)	P.Value	BH adj.P.Val
		Repeat 1	Repeat 2	Repeat 3	Mean±SD	Repeat 1	Repeat 2	Repeat 3	Mean±SD
A8K2U0	A2ML1					1.4035	3.67871	1.85412	2.3121±1.2048
P49588	AARS1	6.24054	5.92051	6.05716	6.0727±0.1606	6.51189	6.08372	6.46708	6.3542±0.2353	0.281494	0.180238	0.25307
Q5JTZ9	AARS2		1.26688
Q9NRN7	AASDHPPT	6.64925	6.17513	6.83906	6.5545±0.3420	6.60975	5.5049	6.48743	6.2007±0.6057	-0.353789	0.353295	0.438341
P80404	ABAT	3.50474	5.23506	4.12037	4.2867±0.8771		2.13774	2.07613	2.1069±0.0436	-2.17979	0.00917595	0.023212
Q9NP58	ABCB6		2.26734
P28288	ABCD3	4.1501	3.98238	3.88131	4.0046±0.1358	2.68683	2.92834	3.72512	3.1134±0.5433	-0.891168	0.0227854	0.0464071
P61221	ABCE1	2.88831	4.27217	4.51782	3.8928±0.8785	2.91129		2.64216	2.7767±0.1903	-1.11604	0.0916582	0.141727
Q8NE71	ABCF1	4.64464	4.75744	4.57277	4.6583±0.0931		2.64277	1.82	2.2314±0.5818	-2.4269	0.000390942	0.00230283
Q9NUQ8	ABCF3	2.20714		1.27102	1.7391±0.6619
Q9NUJ1	ABHD10	5.08242	4.81261	4.81876	4.9046±0.1540
Q8NFV4	ABHD11	1.99306	2.72837		2.3607±0.5199
Q96IU4	ABHD14B	2.52794	4.98919	2.28541	3.2675±1.4959
O95870	ABHD16A	2.5958	2.00851		2.3022±0.4153	2.60239	2.55659	2.58593	2.5816±0.0232	0.279483	0.281075	0.360675
Q8WTS1	ABHD5					5.10001	5.032	4.91518	5.0157±0.0935
Q9NYB9	ABI2	4.89535	4.45272	4.71961	4.6892±0.2229		4.42481	4.85453	4.6397±0.3039	-0.049557	0.843165	0.87345
Q9P1F3	ABRACL	7.72001	7.73554	7.63516	7.6969±0.0540
P09110	ACAA1	5.67652	6.34727	6.20255	6.0754±0.3530	3.69667	2.41474		3.0557±0.9065	-3.01974	0.00110346	0.00485759
P42765	ACAA2	5.82168	6.57929	5.9508	6.1173±0.4053		4.60908	3.59315	4.1011±0.7184	-2.01614	0.00420999	0.0128587
Q13085	ACACA	1.54515	1.37852	1.7075	1.5437±0.1645	1.23961
Q9H845	ACAD9					2.40173		3.01553	2.7086±0.4340
P11310	ACADM	4.55346	5.42985	6.09381	5.3590±0.7726
P16219	ACADS	2.73948	2.66006		2.6998±0.0562
P45954	ACADSB			3.25596
P49748	ACADVL	4.19401	3.58118	4.14662	3.9739±0.3410	3.16785	5.40543	4.88976	4.4877±1.1717	0.513743	0.416384	0.499096
P16112	ACAN	6.40955	6.5224	6.18635	6.3728±0.1710
P24752	ACAT1	6.49505	6.27728	6.21451	6.3289±0.1472	6.60791	6.00446	6.78618	6.4662±0.4097	0.137232	0.59101	0.655089
Q9BWD1	ACAT2	9.52845	9.55055	9.30046	9.4598±0.1385	6.79473	7.14514	6.53874	6.8262±0.3044	-2.63362	1.28e-05	0.00030225
Q9UKV3	ACIN1	2.87842	2.98181	2.63859	2.8329±0.1761
P53396	ACLY	6.96431	6.75798	6.62283	6.7817±0.1720	10.2776	10.3605	10.4294	10.3558±0.0760	3.5741	4.41e-07	3.41e-05
P21399	ACO1	5.8937	5.70738	5.85817	5.8198±0.0989	4.09823	3.8865	4.18379	4.0562±0.1530	-1.76358	2.66e-05	0.000429409
Q99798	ACO2	7.60134	7.51502	7.42324	7.5132±0.0891	7.1055	7.03021	7.31547	7.1504±0.1478	-0.362805	0.0541239	0.091221
Q9NPJ3	ACOT13	5.20205	5.45639		5.3292±0.1798	6.23339	5.73758	6.62699	6.1993±0.4457	0.870098	0.0375971	0.0684942
O00154	ACOT7	6.37599	6.97313	6.86996	6.7397±0.3192	6.32492	6.24557	5.0626	5.8777±0.7070	-0.861998	0.0674999	0.109721
Q15067	ACOX1	4.19884	2.61573	4.34475	3.7198±0.9589
O15254	ACOX3		2.21645	1.30078	1.7586±0.6475
P24666	ACP1	7.74784	7.57515	7.81725	7.7134±0.1247	8.52938	8.40361	8.30426	8.4124±0.1128	0.699	0.00354345	0.0111818
P11117	ACP2			2.94315
P33121	ACSL1	3.94114	2.83155	3.43025	3.4010±0.5554	5.64133	5.15967	5.04771	5.2829±0.3154	1.88192	0.00118958	0.00509173
O95573	ACSL3			1.33396		3.44674	3.51722	3.20935	3.3911±0.1613
O60488	ACSL4					2.3781
P60709	ACTB	15.8973	16.1154	15.9298	15.9808±0.1177	15.8906	16.1005	16.0312	16.0075±0.1069	0.0266253	0.86373	0.88888
Q562R1	ACTBL2			13.2739
P68032;P68133;P63267;P62736	ACTC1;ACTA1;ACTG2;ACTA2	10.4976	10.4219	10.8109	10.5768±0.2062	8.83761	11.9221	11.9699	10.9099±1.7948	0.333061	0.711979	0.75924
P63261	ACTG1	8.75167	9.05772	8.92088	8.9101±0.1533	6.88556	6.54791	6.41898	6.6175±0.2409	-2.29261	1.71e-05	0.000351791
O96019	ACTL6A	3.42609	4.48197	3.33809	3.7487±0.6365
P12814	ACTN1	3.86194	3.2923	3.78864	3.6476±0.3099		1.8279	1.81478	1.8213±0.0093	-1.82629	0.000592105	0.00309044
O43707	ACTN4	6.65836	7.00161	6.8945	6.8515±0.1756	7.42849	7.3222	7.38394	7.3782±0.0534	0.52672	0.0143943	0.0328195
Q9NZ32	ACTR10	3.933	4.0431	3.74907	3.9084±0.1486			3.17896
P61163	ACTR1A	8.68573	8.74417	8.64406	8.6913±0.0503	7.88124	7.61312	7.22184	7.5721±0.3316	-1.11925	0.00150535	0.00607421
P42025	ACTR1B	5.01087	4.89287	4.72728	4.8770±0.1425
P61160	ACTR2	6.51183	6.71445	6.4153	6.5472±0.1527	7.74628	7.38931	7.80169	7.6458±0.2238	1.09857	0.000900523	0.00417499
P61158	ACTR3	7.47494	7.67375	7.49943	7.5494±0.1084	7.63714	7.51886	7.55818	7.5714±0.0602	0.0220266	0.881029	0.901433
P55265	ADAR		-0.769968	2.54795	0.8890±2.3461	1.79641
P35611	ADD1	6.38919	6.16907	6.44156	6.3333±0.1446	5.92358	6.20937	5.78867	5.9739±0.2148	-0.359396	0.0886042	0.137866
P35612	ADD2	3.05797	3.08727	3.62983	3.2584±0.3220	3.32017	3.25011	3.50745	3.3592±0.1330	0.100886	0.645358	0.702118
Q9UEY8	ADD3		3.80396	2.60043	3.2022±0.8510	2.86042
Q14246	ADGRE1		1.47117					1.45611
P07327;P00326;P00325	ADH1A;ADH1C;ADH1B		3.81355	2.8483	3.3309±0.6825	3.5752	2.35801		2.9666±0.8607	-0.364318	0.564596	0.632614
P11766	ADH5	6.86499	6.79044	6.92956	6.8617±0.0696	6.56755	6.7102	7.26295	6.8469±0.3673	-0.0147629	0.948178	0.956686
Q9NX46	ADPRS	3.66782		3.64604	3.6569±0.0154
Q16186	ADRM1	6.08583	6.24178	6.09539	6.1410±0.0874	5.66656	5.8122	5.89987	5.7929±0.1178	-0.348124	0.0541236	0.091221
P30520	ADSS2	4.34306	4.90229	3.93715	4.3942±0.4846
Q8IUX7	AEBP1						5.01214	5.08847	5.0503±0.0540
P55196	AFDN	1.49727	1.93775	2.33593	1.9236±0.4195	1.08292	2.46165	1.55525	1.6999±0.7007	-0.223705	0.60097	0.664344
Q9Y4W6	AFG3L2	2.94538	-0.701108	2.19489	1.4797±1.9256		3.66742	1.00903	2.3382±1.8798	0.858506	0.555015	0.624707
P20933	AGA					3.93896	3.79121		3.8651±0.1045
Q9UPQ3	AGAP1						1.92161
Q96P47	AGAP3	0.0869566		3.23245	1.6597±2.2242		1.38195
P35573	AGL	2.83377	2.60293	1.80274	2.4131±0.5411			0.750539
Q9UKV8;Q9H9G7;Q9HCK5	AGO2;AGO3;AGO4		2.86182	1.37424	2.1180±1.0519	1.26397
Q99943	AGPAT1			4.47143
O00116	AGPS			2.75345			2.83894	6.64112	4.7400±2.6885
O00468	AGRN	3.34454	3.33057	2.97663	3.2172±0.2085	1.52422	1.23304	2.3131	1.6901±0.5588	-1.52712	0.00257379	0.00872267
P23526	AHCY	7.67296	7.74502	7.7606	7.7262±0.0468	7.66849	7.19928	7.58115	7.4830±0.2495	-0.243222	0.214856	0.291103
O43865;Q96HN2	AHCYL1;AHCYL2	3.99483	5.19968	4.62159	4.6054±0.6026	2.7021	4.42275	4.56382	3.8962±1.0365	-0.709146	0.266443	0.345482
Q09666	AHNAK	3.52843	3.19346	3.11283	3.2782±0.2204	4.68825	4.64591	4.59168	4.6419±0.0484	1.36371	0.00017743	0.00135261
O95433	AHSA1	1.50023	6.77208	4.71023	4.3275±2.6567		5.0493	4.9713	5.0103±0.0552	0.682789	0.675969	0.729645
Q96BJ3	AIDA	4.62176	4.3897	2.49377	3.8351±1.1674	4.71716	4.01187	4.08909	4.2727±0.3868	0.43763	0.488408	0.565164
O95831	AIFM1	5.25734	4.91433	5.34106	5.1709±0.2261	4.21488		3.96166	4.0883±0.1791	-1.08264	0.00410431	0.0125981
Q12904	AIMP1	4.39621	3.57027	4.1738	4.0468±0.4274
Q13155	AIMP2	4.72594	5.41619	4.85964	5.0006±0.3661	6.14176	5.16668	4.50688	5.2718±0.8225	0.271183	0.562795	0.632314
O00170	AIP	4.14149	4.39586	4.23771	4.2584±0.1284	4.19126	3.88117	3.85971	3.9774±0.1855	-0.280974	0.142697	0.206451
P00568	AK1	8.60419	8.7125	8.24642	8.5210±0.2439	7.79245	6.67254	7.14397	7.2030±0.5623	-1.31805	0.00583195	0.0163586
P54819	AK2	6.29142	5.12615	5.12902	5.5155±0.6719
Q9UIJ7	AK3	2.66848	4.77288	5.15201	4.1978±1.3379	3.96639	3.96244	6.07458	4.6678±1.2183	0.470013	0.605053	0.667663
P27144	AK4		2.55645	2.67868	2.6176±0.0864			3.74987
P14550	AKR1A1	7.98532	7.91013	7.70118	7.8655±0.1472	8.65292	8.58748	8.11984	8.4534±0.2907	0.587868	0.0259443	0.05062
P15121;C9JRZ8	AKR1B1;AKR1B15	3.50379	3.39591	3.40172	3.4338±0.0607	4.30292		4.90184	4.6024±0.4235	1.16857	0.00425729	0.0129075
Q04828;P42330	AKR1C1;AKR1C3		4.44892			5.50159	5.39223	5.38154	5.4251±0.0664
P51857	AKR1D1	2.19162	2.36394	2.47347	2.3430±0.1421
O43488;Q8NHP1	AKR7A2;AKR7L	7.49756	7.53859	5.92449	6.9869±0.9203	7.40339	6.99253	7.63589	7.3439±0.3258	0.357061	0.482612	0.55898
P02768	ALB	6.26651	2.04931	3.15941	3.8251±2.1860	8.95526	5.04397	9.10438	7.7012±2.3024	3.87613	0.0414982	0.0742884
P54886	ALDH18A1	6.08507	5.08308	5.95882	5.7090±0.5457	3.8288	3.05589	1.79088	2.8919±1.0288	-2.81713	0.00243147	0.00844867
P00352	ALDH1A1		2.07039	3.6539	2.8621±1.1197	3.78334	3.53085		3.6571±0.1785	0.794947	0.25413	0.33336
P30837	ALDH1B1	5.76023	5.33583	2.55632	4.5508±1.7403	2.77178		4.39974	3.5858±1.1511	-0.965032	0.427702	0.508365
O75891	ALDH1L1	4.10596	4.73332	3.84264	4.2273±0.4576			2.18315
P05091	ALDH2	6.80163	6.69561	6.90985	6.8024±0.1071	5.33166	5.01704	5.04786	5.1322±0.1734	-1.67018	4.52e-05	0.000600886
P51648	ALDH3A2	6.62432	6.17803	6.13168	6.3113±0.2720	6.33965	5.87058	5.89102	6.0337±0.2651	-0.277597	0.254104	0.33336
P30038	ALDH4A1			2.27603		2.2273	3.32015		2.7737±0.7728
P51649	ALDH5A1	3.92925	4.24101	3.93242	4.0342±0.1791	4.3542
Q02252	ALDH6A1	4.45277	5.33861	4.67423	4.8219±0.4610	3.96388	4.5695	2.08837	3.5406±1.2936	-1.28128	0.0998452	0.152857
P49419	ALDH7A1	6.09009	6.40779	6.50477	6.3342±0.2169	5.74583	6.11471	5.32454	5.7284±0.3954	-0.605857	0.0502792	0.0866231
Q9H2A2	ALDH8A1	4.32759	4.39586	4.72014	4.4812±0.2097
P49189	ALDH9A1	7.82911	7.35985	7.68078	7.6232±0.2399	7.5577	6.73888	6.84758	7.0481±0.4447	-0.575195	0.0773667	0.123011
P04075	ALDOA	10.6484	10.5361	10.6367	10.6071±0.0617	8.91049	9.21814	9.29541	9.1413±0.2036	-1.46572	0.000103967	0.000989713
P05062	ALDOB	7.08365	6.93543	7.06664	7.0286±0.0811	5.91297	5.70603	5.66722	5.7621±0.1321	-1.2665	0.000136537	0.00116287
P09972	ALDOC	9.26257	9.2906	8.9877	9.1803±0.1674	8.70755	8.44484	8.49625	8.5495±0.1392	-0.630744	0.00853482	0.0222011
Q2TAA5	ALG11		1.76554
Q6P6C2	ALKBH5	5.0674	2.50262	4.73076	4.1003±1.3938	4.12345
O75342	ALOX12B			1.556		6.50907	6.21313	6.38354	6.3686±0.1485
Q9BYJ1	ALOXE3					3.85351	3.51112		3.6823±0.2421
Q86V81	ALYREF	6.40871	6.35588	6.67078	6.4785±0.1686
Q01433	AMPD2	4.59759	3.91444	3.92503	4.1457±0.3914
Q6UXH0	ANGPTL8	6.47026	6.38439	6.40878	6.4211±0.0442
Q01484	ANK2	1.98594	1.37899	2.13887	1.8346±0.4019	1.72769	1.62837	2.03261	1.7962±0.2107	-0.0383798	0.882678	0.902374
Q9P2R3	ANKFY1	0.647597	0.983104	1.09469	0.9085±0.2327	0.66634
P39687	ANP32A	8.32891	7.55283	7.99553	7.9591±0.3893	4.12308		4.04641	4.0847±0.0542	-3.87434	3.18e-05	0.000479506
Q92688	ANP32B	4.71597	4.83442	4.50763	4.6860±0.1654
Q9BTT0	ANP32E	7.25714	7.08824	7.49011	7.2785±0.2018	5.57221		5.60803	5.5901±0.0253	-1.68838	0.000342123	0.00207454
P04083	ANXA1	7.95631	7.94443	8.12014	8.0070±0.0982	12.3341	12.1962	12.2779	12.2694±0.0693	4.26245	8.21e-08	1.69e-05
P50995	ANXA11			0.898713		3.61617	4.2286	4.27983	4.0415±0.3693
P07355;A6NMY6	ANXA2;ANXA2P2	9.13261	8.93559	9.16164	9.0766±0.1230	11.4541	11.5027	11.5201	11.4923±0.0342	2.41566	2.56e-06	0.00011933
P12429	ANXA3					4.32572	4.43032	3.95488	4.2370±0.2498
P09525	ANXA4	6.97511	7.29625	6.53797	6.9364±0.3806	5.88762	6.37395	6.81954	6.3604±0.4661	-0.576073	0.1134	0.171068
P08758	ANXA5	10.8007	10.7049	10.5826	10.6961±0.1093	10.2268	9.70156	9.98213	9.9702±0.2628	-0.725914	0.00785003	0.0208828
P08133	ANXA6	8.66129	8.72698	8.81347	8.7339±0.0763	4.49289	5.06451	5.14347	4.9003±0.3550	-3.83362	1.9e-06	0.000106557
P20073	ANXA7	4.89469	5.06021	4.45304	4.8026±0.3139	5.42385	5.88796	5.45526	5.5890±0.2594	0.786374	0.0143057	0.0328195
O76027	ANXA9					7.58847	7.14282	6.76588	7.1657±0.4118
Q16853	AOC3			0.476748
Q10567	AP1B1	2.99522	2.34234	3.45365	2.9304±0.5585	4.18136	4.55438	4.41607	4.3839±0.1886	1.45353	0.00313035	0.0101634
O43747	AP1G1	1.34621	1.09111		1.2187±0.1804	2.85644	3.43727	3.46746	3.2537±0.3444	2.03506	0.000576492	0.00303456
Q9BXS5	AP1M1	3.48503	2.68138	2.09571	2.7540±0.6975
O95782	AP2A1	3.9926	2.9529	3.78325	3.5762±0.5499	4.57958	6.74199	4.93817	5.4199±1.1589	1.84366	0.0243897	0.048583
O94973	AP2A2	5.0723	5.53485	5.35632	5.3212±0.2333	4.31499	5.07984	4.0389	4.4779±0.5393	-0.843247	0.0325731	0.0609576
P63010	AP2B1	1.76151	2.58765	0.0863608	1.4785±1.2744		3.92372
Q96CW1	AP2M1	4.94376	5.47034	5.02752	5.1472±0.2830	3.67357	4.16746	3.83682	3.8926±0.2516	-1.25459	0.00123929	0.00521429
O00203	AP3B1	-0.432552		0.0108464	-0.2109±0.3135
Q13367	AP3B2	0.40448
O14617	AP3D1	1.56879
Q9Y2T2;P53677	AP3M1;AP3M2	2.26736		1.99038	2.1289±0.1959
Q92572	AP3S1	2.3871	2.43031		2.4087±0.0306
P13798	APEH	3.52532	3.81343	4.44365	3.9275±0.4697		3.86228	2.77851	3.3204±0.7663	-0.607074	0.228148	0.304443
P27695	APEX1	8.23444	7.92548	7.90348	8.0211±0.1851	7.57032	6.75724	6.33534	6.8876±0.6277	-1.1335	0.0145281	0.0329144
Q9BZZ5	API5	5.03454	5.19829	5.13323	5.1220±0.0824		3.45945	3.47668	3.4681±0.0122	-1.65395	0.00016321	0.00129417
Q9HDC9	APMAP	7.02718	7.3868	6.6961	7.0367±0.3454	6.96967	6.73763	7.08693	6.9314±0.1778	-0.10528	0.654212	0.711125
P05090	APOD					3.95568	3.34353		3.6496±0.4329
P02649	APOE	6.49312	5.98865	5.72707	6.0696±0.3894	7.50088	6.73707	6.87137	7.0364±0.4078	0.966828	0.0168027	0.0370497
Q9BUR5	APOO		4.6418	3.70098	4.1714±0.6653	5.77331	5.40557	5.41533	5.5314±0.2096	1.36001	0.0097904	0.0242214
P05067	APP	-0.0629905					1.61485	1.95287	1.7839±0.2390
Q9UKG1	APPL1	1.33611	2.9066		2.1214±1.1105	2.3221	2.77299		2.5475±0.3188	0.426188	0.521819	0.594921
P07741	APRT	7.41368	7.15724	7.67425	7.4151±0.2585	7.75245	6.04638	7.49835	7.0991±0.9205	-0.316001	0.524756	0.597719
P29972	AQP1	6.2717	6.45366	8.03953	6.9216±0.9724
Q96P48	ARAP1	1.43726
P48444	ARCN1	5.3114	4.20942	4.25084	4.5906±0.6246	3.60091	4.09279	3.02678	3.5735±0.5335	-1.01706	0.0467244	0.0817512
P84077;P61204	ARF1;ARF3	9.17894	8.94225	9.03523	9.0521±0.1192	9.45356	9.20179	9.32064	9.3253±0.1260	0.273186	0.122666	0.182817
P18085	ARF4	5.75801	4.59276	5.63602	5.3289±0.6404	7.49967	8.04066	7.55134	7.6972±0.2985	2.3683	0.000557613	0.00298565
P84085	ARF5					5.674	5.24934		5.4617±0.3003
P62330	ARF6			3.66007		5.73647	5.32856		5.5325±0.2884
Q9NP61	ARFGAP3	3.99904	3.55811	1.32746	2.9615±1.4322
P53367	ARFIP1							2.70675
P05089	ARG1	3.50729	5.08625	3.21725	3.9369±1.0058	6.12852	6.16231	5.49913	5.9300±0.3735	1.99305	0.00868898	0.0223571
P78540	ARG2	6.62756	6.23852	6.33918	6.4018±0.2019
Q9NWB6	ARGLU1	4.77875	4.45305	4.83136	4.6877±0.2049
Q07960	ARHGAP1		1.79989	3.53805	2.6690±1.2291	4.68703	2.33011	2.80846	3.2752±1.2459	0.606236	0.52587	0.597888
Q9P227	ARHGAP23					-0.131334
P52565	ARHGDIA	9.66562	9.69888	9.66464	9.6764±0.0195	9.43894	9.44561	9.54381	9.4761±0.0587	-0.200262	0.178992	0.251606
P40616	ARL1	4.63527
P36405	ARL3	7.15937	7.79568	6.88633	7.2805±0.4666		4.5959
O75915	ARL6IP5	9.03096	9.35544	9.30749	9.2313±0.1751	9.3246	9.17941	9.35491	9.2863±0.0938	0.0550095	0.740955	0.784056
Q96BM9	ARL8A	6.60258	5.98607	6.44804	6.3456±0.3208	5.27594	5.44432	7.0054	5.9086±0.9536	-0.437009	0.407501	0.490826
Q9NVJ2	ARL8B	3.85718	3.6024	2.56038	3.3400±0.6871	6.54112	6.43323	4.98747	5.9873±0.8675	2.64728	0.0026062	0.00880838
Q9NVT9	ARMC1	4.45669		4.79573	4.6262±0.2397
Q92747	ARPC1A		3.48284	4.94692	4.2149±1.0353	5.43137	6.09039	5.59046	5.7041±0.3439	1.4892	0.0291091	0.0559999
O15144	ARPC2	3.72539	3.90826		3.8168±0.1293	4.82859	3.47772	5.48031	4.5955±1.0214	0.778719	0.258923	0.338627
O15145	ARPC3	7.73463	7.15931	7.51991	7.4713±0.2907	7.42644	7.17857	7.11765	7.2409±0.1636	-0.230393	0.299339	0.381056
P59998	ARPC4	9.73978	9.71058	9.71878	9.7230±0.0151	10.1406	8.45669	9.33247	9.3099±0.8422	-0.413121	0.359891	0.442999
O15511	ARPC5	5.24177				4.53607	4.72758		4.6318±0.1354
Q9BPX5	ARPC5L	5.26446	5.10765	5.34537	5.2392±0.1209
P15289	ARSA	3.86073	4.27293	3.76193	3.9652±0.2710
P04424	ASL	5.6705	5.31224	5.55543	5.5127±0.1829
O95671	ASMTL		3.36983	3.91207	3.6410±0.3834
P08243	ASNS	3.47926	2.74179	3.8961	3.3724±0.5845	3.04402	3.33965	2.73454	3.0394±0.3026	-0.332981	0.359166	0.442999
Q12797	ASPH	3.73799	2.47294	2.45795	2.8896±0.7347
P00966	ASS1	6.56908	6.06991	5.7932	6.1441±0.3932		3.77295
Q9NVI7	ATAD3A	2.54392	2.69697	2.39173	2.5442±0.1526	5.39683	4.45964	4.4991	4.7852±0.5301	2.24098	0.000242549	0.00157912
Q5SQI0	ATAT1	5.65682	5.43505	5.26672	5.4529±0.1957	6.18182	5.99737	4.89475	5.6913±0.6960	0.23845	0.536472	0.608264
Q86WG3	ATCAY			3.88878
Q96BY7	ATG2B			2.16874
Q9NT62	ATG3	4.14594	4.29748		4.2217±0.1072
Q9Y4P1	ATG4B							3.44176
O95352	ATG7						1.77648
P31939	ATIC	7.15168	6.98815	6.82219	6.9873±0.1647	7.26017	6.87047	7.44857	7.1931±0.2948	0.205734	0.352933	0.438332
Q8WXF7	ATL1	2.05264	1.80059	1.87322	1.9088±0.1297		3.08336	2.60236	2.8429±0.3401	0.934043	0.0084696	0.0221499
Q6DD88	ATL3	3.58977	3.94466		3.7672±0.2509
Q8NB49	ATP11C			1.7058
Q9HD20	ATP13A1	2.27368	0.651524		1.4626±1.1470
P05023	ATP1A1	5.59551	5.27634	5.28916	5.3870±0.1807	6.02974	5.35599	5.7752	5.7203±0.3402	0.333304	0.18423	0.258381
P50993	ATP1A2	2.13437	2.90494	3.4297	2.8230±0.6515		3.32045	3.42234	3.3714±0.0721	0.548397	0.236814	0.314649
P13637	ATP1A3	7.15347	6.97354	6.93096	7.0193±0.1181	8.4993	8.48331	8.37249	8.4517±0.0691	1.43238	5.81e-05	0.000685544
P05026	ATP1B1	7.78588	7.58065	7.93629	7.7676±0.1785	8.65645	8.5827	8.596	8.6117±0.0393	0.844111	0.00156057	0.00617208
P14415	ATP1B2	1.79604	4.49664	3.50858	3.2671±1.3664	5.13213	5.07824		5.1052±0.0381	1.8381	0.0707178	0.113903
P54709	ATP1B3	7.57606	7.26053	7.54812	7.4616±0.1747	7.79418	7.81712	7.35512	7.6555±0.2604	0.193904	0.359862	0.442999
P16615	ATP2A2	4.69116	4.15166	4.04618	4.2963±0.3460	5.11917	5.73053	5.96713	5.6056±0.4376	1.30928	0.00417713	0.0127899
P20020	ATP2B1	2.45714
Q01814	ATP2B2	-0.184816	-0.549653		-0.3672±0.2580
P23634	ATP2B4	4.65492	4.04371	4.04451	4.2477±0.3527	4.21381	5.29272	5.20708	4.9045±0.5997	0.656823	0.111073	0.167762
P25705	ATP5F1A	10.9191	10.9024	10.8723	10.8979±0.0237	10.6284	10.863	11.0027	10.8314±0.1891	-0.0665738	0.685671	0.736263
P06576	ATP5F1B	11.7119	11.695	11.6953	11.7007±0.0097	11.5496	11.4058	11.4871	11.4808±0.0721	-0.219913	0.148961	0.214761
P36542	ATP5F1C	8.45623	7.81424	7.80906	8.0265±0.3722	7.01493	7.00757	6.81405	6.9455±0.1139	-1.08099	0.00288997	0.00955853
P30049	ATP5F1D	4.61194	6.41593	6.29349	5.7738±1.0081	5.11629	4.68407	7.88115	5.8938±1.7346	0.12005	0.903897	0.918751
Q9UII2	ATP5IF1	3.86946	3.53996	3.60565	3.6717±0.1744
P56385	ATP5ME	7.96942	7.20378	7.05712	7.4101±0.4899
P56134	ATP5MF	8.95537	9.14648	9.04215	9.0480±0.0957	8.1413	8.79652	8.86574	8.6012±0.3998	-0.446814	0.10264	0.156748
O75964	ATP5MG	7.24542	7.26526	7.07952	7.1967±0.1020	8.00099	8.12888	7.68266	7.9375±0.2298	0.740777	0.00540303	0.0154712
P24539	ATP5PB	6.64849	5.82265	6.53935	6.3368±0.4486	4.84684	4.80242	5.73286	5.1274±0.5248	-1.20946	0.0134176	0.0314347
O75947	ATP5PD	7.50068	7.78542	7.65141	7.6458±0.1424	6.13273	6.76605	6.7101	6.5363±0.3506	-1.10954	0.0023147	0.00820425
P18859	ATP5PF			6.4968		4.77736
P48047	ATP5PO	8.46627	8.76861	8.38295	8.5393±0.2029	8.94567	8.90984	9.06386	8.9731±0.0806	0.433843	0.0385936	0.0701031
Q93050	ATP6V0A1	3.49633	4.57617	4.59343	4.2220±0.6285	4.79012	5.0884	5.42192	5.1001±0.3161	0.878169	0.0482454	0.0835849
P27449	ATP6V0C					9.30129
P61421	ATP6V0D1			5.07783				5.76667
Q8N8Y2	ATP6V0D2	2.87711
P38606	ATP6V1A	6.87719	6.77985	6.50395	6.7203±0.1936	5.94936	6.31815	6.78523	6.3509±0.4189	-0.369421	0.193519	0.267766
P21281	ATP6V1B2	7.16073	7.14449	7.24466	7.1833±0.0538	7.33421	6.97585	7.37182	7.2273±0.2186	0.0440025	0.800388	0.83834
Q9Y5K8	ATP6V1D	4.33004	4.72161	4.3016	4.4511±0.2347
P36543	ATP6V1E1	6.28746	6.81952	6.07134	6.3928±0.3850	6.34092	6.43281	4.71706	5.8303±0.9652	-0.562514	0.30861	0.391138
O95670	ATP6V1G2	6.45733
Q9UI12	ATP6V1H	4.52801		4.61069	4.5693±0.0585	4.73418	3.56311	4.02963	4.1090±0.5896	-0.460375	0.274383	0.353923
Q9UBB4	ATXN10	5.27929	5.17347	5.55734	5.3367±0.1983	3.37952	4.00235	4.68137	4.0211±0.6511	-1.31562	0.00882058	0.022497
Q8WWM7	ATXN2L			1.97979
Q8NBF6	AVL9		2.30799			2.43806	2.32166		2.3799±0.0823
P25311	AZGP1		4.3554	2.78082	3.5681±1.1134	7.56802	7.3941	7.21179	7.3913±0.1781	3.82319	0.000553786	0.0029784
O94766	B3GAT3	1.55036	4.82859	4.86131	3.7468±1.9022	2.04743		3.92566	2.9865±1.3281	-0.760209	0.564502	0.632614
Q9NXR7	BABAM2	3.32936	3.92008	3.19159	3.4803±0.3870	3.3343
P46379	BAG6	3.90645	4.12083	3.76588	3.9311±0.1788			2.15893
O75531	BANF1	9.76752	9.21985	9.62478	9.5374±0.2841	7.52146	7.45971	7.30063	7.4273±0.1139	-2.11012	3.43e-05	0.000498585
P80723	BASP1	8.99585	9.03085	8.96165	8.9961±0.0346	9.74441	9.70693	9.61788	9.6897±0.0650	0.693624	0.00197223	0.00722796
Q07812	BAX	7.40067	7.42212	7.00709	7.2766±0.2337	6.67732	5.83167	6.43479	6.3146±0.4355	-0.962033	0.0110575	0.0268198
P51572	BCAP31	3.26948					3.67483	3.69274	3.6838±0.0127
O75934	BCAS2	3.74066	4.34979	3.82284	3.9711±0.3305	4.20117		4.30841	4.2548±0.0758	0.283695	0.306028	0.388263
Q9NYF8	BCLAF1	2.95657	3.69509	2.3709	3.0075±0.6636
Q9BUT1	BDH2	5.29421	7.09023	6.61476	6.3331±0.9306	5.19848	5.13833	5.19756	5.1781±0.0345	-1.15495	0.0447208	0.0789404
P21810	BGN	2.95847	4.00843	4.34713	3.7713±0.7241	3.61413
Q93088	BHMT	8.04499	7.81987	7.63852	7.8345±0.2036	7.37193		7.28927	7.3306±0.0584	-0.503856	0.0512024	0.0874572
Q9H2M3	BHMT2	5.07522	4.99103	5.03112	5.0325±0.0421
Q13867	BLMH	5.13752	4.55774	4.92903	4.8748±0.2937	6.54525	6.35943	6.35919	6.4213±0.1074	1.54653	0.00021326	0.00146739
P53004	BLVRA	6.46995	6.13605	6.1701	6.2587±0.1837	2.69845	6.39389	6.42556	5.1726±2.1428	-1.08607	0.328187	0.412889
P30043	BLVRB	4.75946	5.52232	6.04273	5.4415±0.6454	6.09164	6.30748	5.5531	5.9841±0.3885	0.542575	0.200311	0.275622
Q9H3K6	BOLA2	6.05861	5.73666	5.03849	5.6113±0.5215	7.2208	6.98844	7.28327	7.1642±0.1554	1.55291	0.00162324	0.00630883
Q86WA6	BPHL	4.16731	2.9154	3.52888	3.5372±0.6260
Q8WUW1	BRK1	4.88557	4.66692		4.7762±0.1546
Q5VW32	BROX						3.44746
Q96G97	BSCL2	2.32394	2.9814		2.6527±0.4649	4.73213		4.68845	4.7103±0.0309	2.05762	0.00239264	0.0083615
P35613	BSG	7.08751	6.36613	6.40631	6.6200±0.4054	7.03586	6.80658	6.83652	6.8930±0.1246	0.273008	0.293862	0.37475
O43684	BUB3			4.53432		4.56547	4.46077	4.33613	4.4541±0.1148
P41223	BUD31	2.89411	3.91079		3.4025±0.7189
Q7L1Q6	BZW1	3.95644	4.3733		4.1649±0.2948
Q9Y6E2	BZW2	4.352	4.28074	5.05951	4.5641±0.4305		3.3926	3.71419	3.5534±0.2274	-1.01069	0.0218606	0.0450538
Q9H0W9	C11orf54	4.74962	5.64254	5.33782	5.2433±0.4539
Q99622	C12orf57	5.11237	4.911	5.24021	5.0879±0.1660
Q9UFG5	C19orf25		4.21758
Q07021	C1QBP	7.35785	6.78644	7.30123	7.1485±0.3148	3.96573	4.76933	4.60614	4.4471±0.4248	-2.70144	7.02e-05	0.000785224
P0C0L5;P0C0L4	C4B;C4A						1.03579
Q9BRJ6	C7orf50	4.33796		4.98872	4.6633±0.4602
Q6P1X6	C8orf82	3.96833	3.48859	3.57702	3.6780±0.2553
P00918	CA2	6.69127	7.67351	7.51223	7.2923±0.5267
P07451	CA3	4.9327	4.97877	5.07599	4.9958±0.0732
Q16790	CA9					3.95307	4.20263	4.39453	4.1834±0.2214
P54289	CACNA2D1	2.5658	3.37514	2.52608	2.8223±0.4791
Q9HB71	CACYBP		4.51651	4.73319	4.6248±0.1532	5.57759	5.42895		5.5033±0.1051	0.878419	0.0146191	0.03306
P27708	CAD	5.05488	4.45617	4.55788	4.6896±0.3204	3.34046	3.20303	2.8025	3.1153±0.2795	-1.57431	0.000567262	0.0030116
Q9BY67	CADM1	1.66682	0.96383	4.00072	2.2105±1.5898
Q8N126	CADM3	3.28628	3.45935	3.2403	3.3286±0.1155
Q9ULU8	CADPS	1.08869	0.14214		0.6154±0.6693	3.52201		3.71736	3.6197±0.1381	3.00427	0.0015322	0.00611395
P22676	CALB2	5.41281	5.3067	6.14053	5.6200±0.4539	3.58427	3.43122		3.5077±0.1082	-2.11227	0.00100331	0.00452956
Q05682	CALD1	4.55754	4.92835	4.51692	4.6676±0.2267
Q5JW98	CALHM4						6.38014
Q9NZT1	CALML5					8.8971	8.82949	9.43348	9.0534±0.3309
P27797	CALR	7.74738	7.77877	7.56695	7.6977±0.1143	4.88236	6.54688	6.77961	6.0696±1.0348	-1.62808	0.0182429	0.0397296
O43852	CALU	4.73815	3.7747	2.68557	3.7328±1.0269
Q8IU85	CAMK1D		3.07634	3.70921	3.3928±0.4475
Q9UQM7	CAMK2A					2.68284	3.30932	3.00862	3.0003±0.3133
Q13557	CAMK2D	4.88132	5.60109	4.06241	4.8483±0.7699	6.76099	6.75718	5.6613	6.3932±0.6338	1.54489	0.0191719	0.0411016
Q13555	CAMK2G	1.26138		1.27484	1.2681±0.0095		3.73025	5.74227	4.7363±1.4227	3.46816	0.00913931	0.0231667
Q8NCB2	CAMKV	3.83749	3.63975	2.8731	3.4501±0.5094	5.63669	3.8874	4.27864	4.6009±0.9181	1.1508	0.0650742	0.106056
Q9P1Y5	CAMSAP3	-1.6197					0.243998
Q86VP6	CAND1	6.07835	5.84894	6.33208	6.0865±0.2417	6.60369	6.3816	6.75634	6.5805±0.1884	0.494082	0.0429463	0.0763284
P27824	CANX	8.54157	8.57624	8.47206	8.5300±0.0531	8.32205	8.05541	8.37718	8.2515±0.1721	-0.278406	0.120286	0.180352
Q01518	CAP1	3.66014	3.71807		3.6891±0.0410	4.38075	2.71535	3.82667	3.6409±0.8481	-0.0481845	0.928931	0.938797
P40123	CAP2	4.65023	5.22321	4.54974	4.8077±0.3633	3.01376		2.92227	2.9680±0.0647	-1.83971	0.000913346	0.00421373
P40121	CAPG	4.75619	4.35349	4.75434	4.6213±0.2320	5.15705	5.55662	5.63009	5.4479±0.2546	0.826581	0.00711802	0.0193516
P07384	CAPN1	3.7559	3.35838	3.88414	3.6661±0.2741	5.14101	5.02199		5.0815±0.0842	1.41536	0.00149471	0.00607421
P17655	CAPN2	0.206463	2.68122		1.4438±1.7499	2.57336
Q14444	CAPRIN1	3.04286		2.70177	2.8723±0.2412			3.57579
Q13938	CAPS	4.23402	2.6283	2.4845	3.1156±0.9712
P52907	CAPZA1	6.10227	5.19236	5.37337	5.5560±0.4817	5.12028	4.82494		4.9726±0.2088	-0.583394	0.137446	0.199554
P47755	CAPZA2	8.10703	8.07213	8.35986	8.1797±0.1570	6.20401	6.27588	6.40206	6.2940±0.1003	-1.88569	1.88e-05	0.000366453
P47756	CAPZB	6.43287	6.42931	6.28181	6.3813±0.0862	7.10903	6.97988	7.06289	7.0506±0.0654	0.669273	0.00285007	0.00945184
Q9Y2V2	CARHSP1	7.6594	7.7164	7.62516	7.6670±0.0461	8.401	5.62678	7.59017	7.2060±1.4265	-0.461004	0.525473	0.597888
Q86X55	CARM1	6.01183	4.94984	5.1124	5.3580±0.5720	4.31409	3.57728		3.9457±0.5210	-1.41234	0.0204263	0.0428987
P49589	CARS1	2.69344	3.05599	3.06519	2.9382±0.2120	2.77244		2.59386	2.6831±0.1263	-0.255055	0.269894	0.349224
O14936	CASK	2.85842	3.28946	3.12154	3.0898±0.2173	2.33067	1.69573	3.47784	2.5014±0.9032	-0.588392	0.244229	0.322768
P31944	CASP14	2.86106	3.92324	3.26497	3.3498±0.5361	4.73815	4.51746	5.88191	5.0458±0.7324	1.69608	0.00892359	0.0227129
P42574	CASP3		3.96226			4.45971	3.97135	4.21705	4.2160±0.2442
P04040	CAT	6.24174	6.12251	6.32839	6.2309±0.1034	5.22346	6.14197	5.42634	5.5973±0.4825	-0.633625	0.0541737	0.091221
P16152	CBR1	8.17197	8.52526	8.43739	8.3782±0.1839	8.26333	7.92701	8.24408	8.1448±0.1889	-0.233402	0.239017	0.316896
O75828	CBR3	4.32195	4.03934	4.0166	4.1260±0.1701	5.34626
Q13185	CBX3	8.34933	8.04991	7.62341	8.0076±0.3648		6.33594	6.37286	6.3544±0.0261	-1.65315	0.00147835	0.00603539
Q8N163	CCAR2	5.90671	5.89287	5.37337	5.7243±0.3040	5.52881	4.15504	5.23949	4.9744±0.7242	-0.749873	0.103816	0.158349
Q96CT7	CCDC124	4.68457	5.58775	5.11852	5.1303±0.4517
O60826	CCDC22			2.17686
Q96A33	CCDC47		2.15089
Q8ND76	CCNY	2.63638		2.74289	2.6896±0.0753
O14618	CCS	4.42534	4.83861		4.6320±0.2922
P78371	CCT2	9.77702	9.75418	9.61292	9.7147±0.0889	8.06995	8.0262	8.01562	8.0373±0.0288	-1.67745	1.68e-05	0.000351791
P49368	CCT3	9.49854	9.33066	9.56692	9.4654±0.1216	9.49941	9.29955	9.56054	9.4532±0.1365	-0.0122089	0.939613	0.948817
P50991	CCT4	8.73647	8.71727	8.54078	8.6648±0.1079	8.50079	8.56769	8.28918	8.4526±0.1454	-0.212288	0.217472	0.292856
P48643	CCT5	8.2739	8.24264	8.41961	8.3120±0.0945	8.07286	7.96382	7.61829	7.8850±0.2373	-0.427055	0.0512583	0.0874572
P40227	CCT6A	8.67212	8.60706	8.74388	8.6744±0.0684	8.05563	7.9207	7.84476	7.9404±0.1068	-0.733988	0.0020348	0.00740307
Q92526	CCT6B						6.22167
Q99832	CCT7	8.43365	8.48746	8.37048	8.4305±0.0586	8.64891	8.53284	8.18743	8.4564±0.2401	0.0258615	0.886237	0.905265
P50990	CCT8	8.47618	7.87697	8.1524	8.1685±0.2999	8.93574	8.77249	8.64871	8.7856±0.1440	0.617135	0.0225429	0.0460158
P41217	CD200					4.37588		5.47357	4.9247±0.7762
Q5ZPR3	CD276	3.56194	2.84452		3.2032±0.5073
P16070	CD44		2.50593	2.09507	2.3005±0.2905
P21926	CD9			4.04241				6.46784
Q16543	CDC37	4.52875	4.45439	5.56505	4.8494±0.6209	5.29682	3.24162	4.23307	4.2572±1.0278	-0.592228	0.346379	0.431927
P60953	CDC42	8.51594	7.85636	8.06685	8.1464±0.3369	6.51182	3.40283	6.49214	5.4689±1.7893	-2.67745	0.0213652	0.0442692
Q6P1J9	CDC73	1.17582		2.37126	1.7735±0.8453
P19022	CDH2	6.11158	4.3232	4.88309	5.1060±0.9148			2.1655
O14735	CDIPT	5.2603	6.01566		5.6380±0.5341	5.00337	4.97189	5.6642	5.2132±0.3909	-0.424826	0.27966	0.359231
P06493	CDK1	3.67787	2.53407		3.1060±0.8088
P24941;Q00526;P11802;Q00534;P50750;Q96Q40;O94921;Q07002;Q00536;Q00537;Q9NYV4;Q14004	CDK2;CDK3;CDK4;CDK6;CDK9;CDK15;CDK14;CDK18;CDK16;CDK17;CDK12;CDK13	3.59546					3.87553
Q00535	CDK5	4.42179	4.43183	4.24161	4.3651±0.1070	6.46443
Q96JB5	CDK5RAP3	2.82869				3.57982
Q16878	CDO1						6.21044
O95674	CDS2	4.7466	4.62597	4.50154	4.6247±0.1225	4.60419	5.18342	4.56078	4.7828±0.3476	0.158093	0.491553	0.567741
Q15517	CDSN	4.65434	5.16478	4.42243	4.7472±0.3798	7.53608	6.78473	7.12399	7.1483±0.3763	2.40109	0.000143687	0.00117709
Q92879	CELF1	1.4105				3.42969	3.42103	3.63088	3.4939±0.1187
O95319	CELF2	5.03214	5.01781	4.23551	4.7618±0.4559	4.74271	4.65867	5.85018	5.0839±0.6650	0.322035	0.452233	0.530011
Q7Z7K6	CENPV	7.99132	7.91216	7.38998	7.7645±0.3267	6.05678	5.26177	6.70852	6.0090±0.7246	-1.75546	0.00436756	0.0131452
Q5SW79;Q96L14	CEP170;CEP170P1	1.61125	-0.984264		0.3135±1.8353		1.10963
P23528	CFL1	11.6726	11.4903	11.5825	11.5818±0.0912	10.831	11.595	11.506	11.3107±0.4177	-0.271129	0.299423	0.381056
Q9Y281	CFL2	5.13654	5.96551	6.23502	5.7790±0.5725
Q9NX63	CHCHD3			2.33213
Q12873	CHD3		1.85883
Q14839;Q8TDI0	CHD4;CHD5	3.27782	2.96217	3.63615	3.2920±0.3372	-0.357386
Q3L8U1	CHD9	3.69243	3.59108	3.393	3.5588±0.1523
Q9BWS9	CHID1	3.51286	1.93813		2.7255±1.1135
Q9HD42	CHMP1A							5.27475
O43633	CHMP2A	6.30883	5.11676	5.44614	5.6239±0.6156
Q9H444	CHMP4B	5.44155	5.70509	5.06254	5.4031±0.3230		5.54071	5.66468	5.6027±0.0877	0.199634	0.454434	0.531318
Q9UHD1	CHORDC1	4.8794	4.96367		4.9215±0.0596			3.51003
Q99653	CHP1					3.96848	4.56475	3.68543	4.0729±0.4489
Q9Y3Y2	CHTOP	3.04182	2.10633		2.5741±0.6615
Q14011	CIRBP	3.70081	6.47764	4.70229	4.9602±1.4063
Q9NZ45	CISD1	4.37729		5.05826	4.7178±0.4815
Q8N5K1	CISD2	6.49992	6.32649	6.31213	6.3795±0.1045	6.73279	6.07252	5.87012	6.2251±0.4511	-0.154371	0.564165	0.632614
Q07065	CKAP4	8.3296	8.30642	8.33789	8.3246±0.0163	7.2757	6.91103	7.15691	7.1145±0.1860	-1.21009	0.000235494	0.00156433
Q14008	CKAP5	3.28699	3.49962	3.94505	3.5772±0.3358	2.06985	1.91937	2.90806	2.2991±0.5327	-1.27813	0.00745667	0.0200222
P12277	CKB	12.6537	12.6677	12.7513	12.6909±0.0527	11.8644	11.7556	11.9321	11.8507±0.0890	-0.840206	0.000863423	0.00406426
P12532	CKMT1A	5.90055	5.9412	5.42141	5.7544±0.2891	4.57538	4.94537	4.73858	4.7531±0.1854	-1.00127	0.00283708	0.00943407
Q7Z460	CLASP1	1.67662	1.22352		1.4501±0.3204	0.609562	1.12985		0.8697±0.3679	-0.580362	0.134642	0.196406
O75122	CLASP2	1.79533	2.31395	2.30363	2.1376±0.2965		0.687017
P51797	CLCN6	1.8993	1.78629	1.41169	1.6991±0.2552
O00299	CLIC1	9.1288	9.20234	9.22136	9.1842±0.0489	9.48246	8.83494	9.20103	9.1728±0.3247	-0.0113553	0.956774	0.963786
O95833	CLIC3					7.8279	8.48412	8.4523	8.2548±0.3700
Q9Y696	CLIC4	3.29397	2.47307	2.10286	2.6233±0.6096
Q96NY7	CLIC6	5.39282	5.26597	5.21903	5.2926±0.0899	2.44243	1.99789	2.39447	2.2783±0.2440	-3.01434	2.6e-06	0.00011933
Q9UDT6	CLIP2	1.4118		0.89401	1.1529±0.3661	5.83699		6.13476	5.9859±0.2106	4.83297	6.97e-05	0.000785224
Q16740	CLPP							3.17551
Q96KA5	CLPTM1L	2.38997	2.15122		2.2706±0.1688
Q00610	CLTC	9.09341	9.06517	9.07006	9.0762±0.0151	8.10475	8.24115	8.33032	8.2254±0.1136	-0.850806	0.000870542	0.00407902
P10909	CLU	10.6685	10.7381	10.5819	10.6628±0.0782	10.5438	10.4855	10.368	10.4658±0.0895	-0.197081	0.208965	0.284419
Q8NFW8	CMAS	1.31769	3.81662	4.42468	3.1863±1.6466	4.16793	3.13822	4.91105	4.0724±0.8903	0.886071	0.358163	0.442999
Q96DG6	CMBL		4.00795
P30085	CMPK1	6.4738	6.37477	5.83459	6.2277±0.3440	3.49386	4.37751	4.55803	4.1431±0.5695	-2.08459	0.000834857	0.00397199
P62633	CNBP	4.11364	4.55618		4.3349±0.3129
Q96KP4	CNDP2	7.31218	7.16051	6.98529	7.1527±0.1636	6.26042	6.33879	5.92368	6.1743±0.2205	-0.97836	0.00170124	0.00648341
Q9BYD5	CNFN					11.2582	11.3625	11.3558	11.3255±0.0584
Q9P003	CNIH4			7.63597		7.4827	6.8989		7.1908±0.4128
O75829	CNMD	4.02547	3.13824	5.02483	4.0628±0.9439
Q15417	CNN3	6.14358	5.94001	5.83277	5.9721±0.1579	3.3834	3.61136		3.4974±0.1612	-2.47474	5.07e-05	0.000632995
A5YKK6	CNOT1	1.51381	1.95743	0.677061	1.3828±0.6502	-1.1048		1.49851	0.1969±1.8408	-1.18591	0.223239	0.299679
P09543	CNP	4.22458	4.68573	4.16214	4.3575±0.2860
Q9Y2B0	CNPY2	5.28156	4.75581	3.65076	4.5627±0.8324			4.83571
Q8N129	CNPY4	4.79345	4.09449	4.70494	4.5310±0.3806
P26992	CNTFR	2.00002	1.44137	1.25393	1.5651±0.3881
Q12860	CNTN1	6.03908	6.0379	5.72332	5.9334±0.1820	6.22989	6.25305	6.13781	6.2069±0.0610	0.273479	0.132083	0.193569
Q13057	COASY	1.53092	1.50864	4.02935	2.3563±1.4489	2.92496	2.64654		2.7857±0.1969	0.429443	0.636313	0.69841
Q8WTW3	COG1			0.590663				2.36588
Q96JB2	COG3					1.29733	1.17907	1.29796	1.2581±0.0685
Q9UP83	COG5			3.66941
P12107	COL11A1	2.6129	2.65537	1.9785	2.4156±0.3791
P13942	COL11A2	3.45254	2.6865	3.18841	3.1092±0.3891
Q99715	COL12A1	7.35695	7.02944	7.15855	7.1816±0.1650
Q05707	COL14A1	5.47692	5.3249	5.65246	5.4848±0.1639
P39060	COL18A1	5.0069	3.2032	5.1708	4.4603±1.0918
P02452	COL1A1	9.07224	9.00917	8.9156	8.9990±0.0788	7.33175	7.05646	6.51348	6.9672±0.4164	-2.03177	0.000137581	0.00116287
P08123	COL1A2	8.71744	8.43756	8.20111	8.4520±0.2585	7.28717	7.46715	7.41008	7.3881±0.0920	-1.06391	0.00110111	0.00485759
P02458	COL2A1	7.17148	6.74281	6.88143	6.9319±0.2187	2.00265	0.821752		1.4122±0.8350	-5.5197	3.33e-05	0.000490997
P02461	COL3A1		3.18194	3.13046	3.1562±0.0364		3.28468
P29400	COL4A5		-0.226524	3.12336	1.4484±2.3687
Q14031	COL4A6			2.34007
P12109	COL6A1	5.01346	5.68961	5.49966	5.4009±0.3487	5.72159	5.32746	5.66202	5.5704±0.2125	0.169447	0.491209	0.567741
P12110	COL6A2	5.61771	4.64415	5.26085	5.1742±0.4925	4.88577	4.72781	4.48639	4.7000±0.2011	-0.474242	0.142918	0.20653
P12111	COL6A3	7.65258	7.62374	7.47335	7.5832±0.0962	5.91404	6.0218	6.29143	6.0758±0.1944	-1.50747	9.25e-05	0.000915171
P20849	COL9A1	6.26472	5.7492	5.97616	5.9967±0.2584
Q8NBJ5	COLGALT1	4.2478	3.30516	3.20374	3.5856±0.5758	3.02562
Q9Y6G5	COMMD10	3.79781	3.89164	3.44321	3.7109±0.2365
Q9UBI1	COMMD3	4.39925		4.97135	4.6853±0.4045
P21964	COMT		3.80939			3.64513	4.72126	4.72015	4.3622±0.6210
P53621	COPA	5.78072	5.91372	5.99921	5.8979±0.1101	5.15755	5.32712	5.15723	5.2140±0.0980	-0.683914	0.00335661	0.010729
P53618	COPB1	3.90246	3.63433	4.55857	4.0318±0.4755	4.27922	3.66121	3.40458	3.7817±0.4496	-0.250116	0.481971	0.558761
P35606	COPB2	4.30526	4.07264	4.66264	4.3468±0.2972	4.91805	4.9121	4.52477	4.7850±0.2254	0.43813	0.0905623	0.14049
O14579	COPE	4.50481	4.84423	5.71264	5.0206±0.6229	3.79392
Q9Y678	COPG1	6.25003	6.19449	6.29525	6.2466±0.0505	4.63716	4.0284	4.71948	4.4617±0.3775	-1.78491	0.000188653	0.00138907
Q9UBF2	COPG2	3.0548	1.77513		2.4150±0.9049	1.99356
P61201	COPS2	4.32477	4.50849	4.22323	4.3522±0.1446		2.47445
Q9UNS2	COPS3	3.48645	3.93915	3.71842	3.7147±0.2264	3.89908	4.59682	4.07261	4.1895±0.3633	0.474832	0.0940024	0.144808
Q9BT78	COPS4	4.33954	4.69075	4.50682	4.5124±0.1757	4.22761	4.5082	4.64015	4.4587±0.2107	-0.0537151	0.777971	0.81763
Q7L5N1	COPS6	4.47737	4.08344	4.53412	4.3650±0.2455
Q99627	COPS8	5.42694	6.05578	5.63101	5.7046±0.3208
P61923	COPZ1	7.54111	7.45311	4.90571	6.6333±1.4968		6.13233	6.07585	6.1041±0.0399	-0.529216	0.572624	0.639292
O75208	COQ9	2.93149	2.22983		2.5807±0.4961
P31146	CORO1A	2.77332	4.50892	5.25904	4.1804±1.2750	3.99275	2.8148	3.97048	3.5927±0.6738	-0.587751	0.427605	0.508365
Q9BR76	CORO1B	4.98044	5.4738	4.59324	5.0158±0.4413	4.36277		3.79568	4.0792±0.4010	-0.936598	0.0403094	0.0725804
Q9ULV4	CORO1C	7.91484	7.69982	7.48818	7.7009±0.2133	7.04638	6.67823	6.87847	6.8677±0.1843	-0.833251	0.00403111	0.0124042
Q9UQ03	CORO2B	3.95513	4.21771	5.31312	4.4953±0.7203	3.25486	3.59707	3.92029	3.5907±0.3328	-0.904577	0.061871	0.10137
P57737	CORO7	3.45792	3.61426	2.55542	3.2092±0.5716	4.45609	4.501	4.96423	4.6404±0.2813	1.43124	0.00461102	0.0136783
Q14019	COTL1	6.60919	6.56848	6.92098	6.6995±0.1928	3.93342	5.14958	4.79104	4.6247±0.6249	-2.07487	0.00079169	0.00384326
P13073	COX4I1	5.24631	4.04254	4.96959	4.7528±0.6305
P20674	COX5A	6.59304	6.2401	6.50139	6.4448±0.1831	4.14014		3.58562	3.8629±0.3921	-2.58197	0.000138213	0.00116287
P10606	COX5B	4.36935	4.78267	5.9697	5.0406±0.8308
P14406	COX7A2	5.94879				6.17428
P16870	CPE	3.36685	3.60524		3.4860±0.1686
Q99829	CPNE1	7.59474	7.64537	7.07266	7.4376±0.3171	6.71067	6.20257	6.4299	6.4477±0.2545	-0.98988	0.00509895	0.0148248
O75131	CPNE3	6.13444	6.20168	5.92847	6.0882±0.1424	5.81402	4.75998	6.3647	5.6462±0.8154	-0.441958	0.322784	0.407433
P31327	CPS1	8.50143	8.52061	8.4046	8.4755±0.0622	3.56173	5.39194	5.38119	4.7783±1.0536	-3.69726	0.000358739	0.00216469
Q10570	CPSF1	1.87329	1.78728	1.4659	1.7088±0.2147
Q9P2I0	CPSF2	1.43353	1.7853		1.6094±0.2487
Q16630	CPSF6	4.7239	4.43047	4.66045	4.6049±0.1544			4.06058
Q8N684	CPSF7	1.20373	2.26104	2.5448	2.0032±0.7067
Q9H3G5	CPVL	2.67904		2.28574	2.4824±0.2781
P29762	CRABP1	8.45315	8.40111	8.306	8.3868±0.0746	6.47392	7.30794	6.99449	6.9254±0.4213	-1.4613	0.000864106	0.00406426
P29373	CRABP2	6.30926	6.03291	6.31054	6.2176±0.1599	6.51252	6.84384	7.39676	6.9177±0.4467	0.700137	0.0347044	0.0642654
P43155	CRAT	3.30255	2.76662	2.51657	2.8619±0.4016
Q5IJ48	CRB2	1.21373	2.31252	2.45127	1.9925±0.6780
O75629	CREG1	4.93503		5.27061	5.1028±0.2373
P52943	CRIP2	7.98871	8.20342	8.06916	8.0871±0.1085	6.60665	7.45802	7.59914	7.2213±0.5369	-0.865823	0.0237877	0.047691
P46108	CRK	4.71887	3.82727	5.03048	4.5255±0.6245	4.04818	3.92877	3.88589	3.9543±0.0841	-0.571258	0.127541	0.188718
P46109	CRKL	5.45602	6.31239	5.92669	5.8984±0.4289	4.32713	5.97166	5.43203	5.2436±0.8383	-0.654763	0.205747	0.281225
Q14194	CRMP1	11.0248	10.9465	10.9171	10.9628±0.0557	11.3367	11.2437	11.3202	11.3002±0.0496	0.337374	0.0443341	0.0784567
O75718	CRTAP		3.60449	2.89661	3.2506±0.5005
P02511	CRYAB	6.30037	5.80184	5.63879	5.9137±0.3447	4.79612	4.78085	5.77262	5.1165±0.5682	-0.797137	0.0564538	0.0938621
Q14894	CRYM	7.08099	7.12432	7.34435	7.1832±0.1412	5.22662	5.55392	3.9544	4.9116±0.8450	-2.27158	0.0017063	0.00648341
Q08257	CRYZ	5.47516	6.18288	6.05553	5.9045±0.3773	5.13986	5.00881	3.50906	4.5526±0.9061	-1.35194	0.0303372	0.057734
O75390	CS	8.9616	8.80526	8.90818	8.8917±0.0795	8.51904	8.82869	7.95293	8.4336±0.4441	-0.458123	0.114376	0.172331
Q9Y600	CSAD			3.00014
O75534	CSDE1	3.22503		2.95514	3.0901±0.1908
P55060	CSE1L	6.04939	6.78021	6.66831	6.4993±0.3936	11.803	11.7219	11.8376	11.7875±0.0594	5.28818	4.02e-07	3.32e-05
P41240	CSK	4.92964	4.94968	4.89072	4.9233±0.0300	4.21146	4.35884	4.41306	4.3278±0.1043	-0.595561	0.0050157	0.0146677
P48729;Q8N752	CSNK1A1;CSNK1A1L					5.32823	5.05856	5.28434	5.2237±0.1447
P48730;P49674	CSNK1D;CSNK1E	0.892359
P68400;Q8NEV1	CSNK2A1;CSNK2A3	7.04165	5.11104	7.34577	6.4995±1.2120	5.12096	5.9198	5.154	5.3983±0.4520	-1.10123	0.127166	0.188388
P19784	CSNK2A2	3.58717	4.16165	2.52176	3.4235±0.8321
P67870	CSNK2B	4.69951	5.74187	3.79646	4.7459±0.9735	5.84058	6.1255	5.03948	5.6685±0.5631	0.922575	0.141271	0.204628
P21291	CSRP1	4.30177	4.35576	4.39302	4.3502±0.0459
Q16527	CSRP2	4.84791	3.9635	5.04458	4.6187±0.5758			3.56273
P01040	CSTA	5.82983	5.9151	5.57199	5.7723±0.1786	8.54345	8.99832	8.9181	8.8200±0.2428	3.04765	3.82e-06	0.000161289
P04080	CSTB	8.435	6.64007	8.11658	7.7305±0.9577		5.5898
Q13363	CTBP1	5.83728	5.90934	5.49195	5.7462±0.2231	2.81901	4.31377	2.31901	3.1506±1.0379	-2.5956	0.00236657	0.0083166
P56545	CTBP2	4.15439	3.14943	4.80614	4.0367±0.8346
P35221	CTNNA1		0.27217	2.13589	1.2040±1.3178		1.21855	2.76487	1.9917±1.0934	0.787679	0.419304	0.501904
P26232	CTNNA2	2.6826	2.34792	3.53077	2.8538±0.6097		3.23076	1.71662	2.4737±1.0707	-0.380072	0.542548	0.614028
P35222	CTNNB1	4.62535	4.83759	5.30516	4.9227±0.3478	4.1781	4.00672	5.06454	4.4165±0.5678	-0.506241	0.185621	0.259744
Q8WYA6	CTNNBL1	4.38166	1.73836	3.68373	3.2679±1.3698
O60716	CTNND1	4.4165	4.73717	4.3872	4.5136±0.1941	5.00677	4.86759	4.80305	4.8925±0.1041	0.378848	0.0614222	0.100902
Q9UQB3	CTNND2		2.03508	1.95671	1.9959±0.0554
P17812	CTPS1	4.10124	4.48687	4.39685	4.3283±0.2017	3.5422	3.6402	3.674	3.6188±0.0685	-0.709524	0.00477478	0.0140425
Q9NRF8	CTPS2	3.78278	3.64735	4.29375	3.9080±0.3409	3.88564	4.21683	3.85849	3.9870±0.1995	0.0790281	0.73851	0.782138
P07858	CTSB	4.27967	4.09535	4.31057	4.2285±0.1164
P07339	CTSD	6.9981	7.06771	7.09394	7.0533±0.0495	6.58763	6.28414	6.05195	6.3079±0.2686	-0.745346	0.00631986	0.0176074
Q13617	CUL2	2.36265	1.21933	1.78079	1.7876±0.5717	1.95156		1.62435	1.7880±0.2314	0.000365587	0.999264	0.999967
Q13618	CUL3	1.70487	1.9443	0.912362	1.5205±0.5401		1.84151	2.99746	2.4195±0.8174	0.89898	0.121277	0.181183
Q13619;Q13620	CUL4A;CUL4B	1.52504		1.68747	1.6063±0.1149
O60888	CUTA	7.96312	7.81196	8.12047	7.9652±0.1543	5.41335	5.05869	5.63157	5.3679±0.2891	-2.59731	1.29e-05	0.00030225
O14529	CUX2						1.0697
Q9HCG8	CWC22		1.73051
P78310	CXADR	2.84192	4.1097	3.15189	3.3678±0.6609	5.72159	6.91825	5.88947	6.1764±0.6479	2.8086	0.000816965	0.00390187
P48061	CXCL12							5.80706
P00167	CYB5A	7.20162	7.23627	6.06993	6.8359±0.6636	5.24945	5.18701	6.31809	5.5849±0.6358	-1.25109	0.0322735	0.0606355
O43169	CYB5B	8.46655	8.60374	8.62335	8.5645±0.0854
Q9UHQ9	CYB5R1					5.22658	5.35469	5.09063	5.2240±0.1320
P00387	CYB5R3	9.41379	9.52032	9.42122	9.4518±0.0595	8.59603	8.89504	8.21005	8.5670±0.3434	-0.884732	0.00537737	0.0154334
P08574	CYC1	7.06165	7.56113	7.62761	7.4168±0.3094	5.62478	5.58842	5.32273	5.5120±0.1649	-1.90482	9.71e-05	0.000946134
P99999	CYCS	8.24728	7.89605	7.82041	7.9879±0.2278
Q7L576	CYFIP1	2.94891	2.8752	2.5372	2.7871±0.2195	3.76335	3.25081	3.20165	3.4053±0.3111	0.618164	0.0309595	0.0586476
Q96F07	CYFIP2	4.72548	4.64024	4.22039	4.5287±0.2704	4.0397	4.67885	5.05224	4.5903±0.5121	0.0615611	0.844886	0.87345
P24903	CYP2F1	2.13879	1.90076	1.78788	1.9425±0.1791
Q9H0Q0	CYRIA	4.73935	4.49837	4.27971	4.5058±0.2299	5.21448	5.71078	4.6813	5.2022±0.5148	0.696379	0.056095	0.0936431
Q96NX9;Q9UI36	DACH2;DACH1	1.37455	1.78777	1.23693	1.4664±0.2867	2.50017		2.82083	2.6605±0.2267	1.19408	0.0046356	0.0137183
P61803	DAD1		4.35802			7.47276		7.27166	7.3722±0.1422
P14868	DARS1	6.57809	6.87765	6.93051	6.7954±0.1901	7.04133	7.08005	7.09936	7.0736±0.0296	0.278165	0.126972	0.188327
Q96EP5	DAZAP1	6.27628	4.3642	5.47946	5.3733±0.9604	4.78859
P07108	DBI	8.96848	8.58955	8.71998	8.7593±0.1925			6.16342
Q16643	DBN1	7.10267	7.87686	7.8333	7.6043±0.4350	7.17761	7.49157	7.33097	7.3334±0.1570	-0.270892	0.324993	0.409385
Q9UJU6	DBNL	4.18539	3.62587	3.67208	3.8278±0.3106		3.57266
P11182	DBT			1.94892
P61962	DCAF7	5.25168	4.91222	4.735	4.9663±0.2625
P81605	DCD	8.11405	8.26464	8.23224	8.2036±0.0793	10.2525	10.2656	10.2593	10.2591±0.0065	2.05548	4.71e-06	0.000168671
O15075	DCLK1	6.71492	6.32369	6.44076	6.4931±0.2008	6.9849	6.88494	6.82911	6.8996±0.0789	0.406526	0.0475365	0.0830545
Q8N568	DCLK2						2.26095
P07585	DCN	6.07693	5.82489	6.04876	5.9835±0.1381	5.5109	5.41085	5.71021	5.5440±0.1524	-0.439541	0.0339767	0.0631068
Q96C86	DCPS	4.29828	4.0057	3.82744	4.0438±0.2377
Q14203	DCTN1	5.96698	5.77261	5.7265	5.8220±0.1276	4.46321	5.0441	4.42186	4.6431±0.3479	-1.17898	0.00158819	0.00625019
Q13561	DCTN2	7.00786	6.54202	6.55119	6.7004±0.2663	4.6145	3.39824	3.98254	3.9984±0.6083	-2.70193	0.000202049	0.00145311
O75935	DCTN3	2.66639	2.44532	2.89305	2.6683±0.2239	4.09282	4.392	3.05985	3.8482±0.6989	1.17997	0.0185269	0.0399961
Q9UJW0	DCTN4	3.74211	4.68487	4.42361	4.2835±0.4867	4.38211	4.97649	4.97654	4.7784±0.3432	0.494847	0.159636	0.227763
O43602	DCX	9.72135	9.79111	9.57672	9.6964±0.1093	10.3653	10.3301	10.3648	10.3534±0.0202	0.657008	0.00317944	0.0102421
Q7Z4W1	DCXR	4.1537	4.17157	4.41726	4.2475±0.1473	5.35384	5.12935	5.36641	5.2832±0.1334	1.03569	0.000615975	0.00316166
O94760	DDAH1	6.07602	5.68611	4.69394	5.4854±0.7126
O95865	DDAH2	8.07912	8.51495	8.38337	8.3258±0.2235	8.26904	8.09627	8.0563	8.1405±0.1131	-0.185275	0.328776	0.412889
Q16531	DDB1	3.74005	4.55784	4.537	4.2783±0.4663
P39656	DDOST	8.72292	8.76396	8.82885	8.7719±0.0534	4.58865	5.75	6.18168	5.5068±0.8239	-3.26513	0.000204669	0.00145777
P30046;A6NHG4	DDT;DDTL	6.65177	6.20141	6.34515	6.3994±0.2300		5.46653	5.36165	5.4141±0.0742	-0.98535	0.00511736	0.0148248
Q92499	DDX1	5.73359	5.33456	5.33502	5.4677±0.2302	2.92521	3.6626	4.2151	3.6010±0.6472	-1.86675	0.00170864	0.00648341
Q92841	DDX17	8.94658	9.12377	8.97201	9.0141±0.0958	8.92812	8.64208	8.88518	8.8185±0.1543	-0.195659	0.251587	0.330734
Q9NVP1	DDX18	2.78338	2.05537	2.23424	2.3577±0.3794
Q9NUU7;Q9UMR2	DDX19A;DDX19B	3.06274	5.14263	4.59104	4.2655±1.0775	2.72178
Q9NR30	DDX21	1.86738	3.8376	3.43703	3.0473±1.0413			2.89296
Q9BUQ8	DDX23		2.72605	2.83928	2.7827±0.0801	3.64958	4.28117	3.39611	3.7756±0.4558	0.992955	0.0232669	0.0467986
Q13838;O00148	DDX39B;DDX39A	9.42259	9.47647	9.39395	9.4310±0.0419	9.05031	8.79665	8.78706	8.8780±0.1493	-0.552994	0.00954173	0.023893
O00571;O15523	DDX3X;DDX3Y	6.49402	6.20194	6.36917	6.3550±0.1466	6.5691	6.67556	6.95093	6.7319±0.1970	0.376822	0.0718893	0.11564
Q86XP3	DDX42		2.95913	1.95636	2.4577±0.7091	0.926764
Q7L014	DDX46	3.66215	2.162	2.30078	2.7083±0.8290	2.23387	1.09247	2.47481	1.9337±0.7384	-0.774594	0.200091	0.275622
P17844	DDX5	6.63002	6.52133	6.52246	6.5579±0.0624	5.46488	4.1968	5.7752	5.1456±0.8362	-1.41231	0.0144185	0.0328195
Q9BQ39	DDX50	3.61433		2.33766	2.9760±0.9027
P26196	DDX6	6.82031	6.88989	6.91035	6.8735±0.0472	6.52519	6.82981	6.65018	6.6684±0.1531	-0.205125	0.217496	0.292856
Q16698	DECR1	5.72622	6.22664	6.14665	6.0332±0.2688	4.65998	4.49379	5.80805	4.9873±0.7157	-1.0459	0.0338084	0.0628887
P59666;P59665	DEFA3;DEFA1					7.78705	7.72066	6.73038	7.4127±0.5918
O15121	DEGS1			4.53511		5.1838	5.28544	5.51342	5.3276±0.1688
P35659	DEK	6.5591	5.04587	5.41969	5.6749±0.7882	3.54671	5.33044	5.4202	4.7658±1.0567	-0.909104	0.201413	0.27683
Q9Y315	DERA		2.93526				3.47205
Q9BUN8	DERL1	5.04419	5.27615	5.05473	5.1250±0.1310		4.73749	4.81588	4.7767±0.0554	-0.348342	0.104359	0.158981
P17661	DES	4.9576	4.7587	5.06495	4.9271±0.1554
Q9UBM7	DHCR7	6.06016	5.85672	5.89607	5.9376±0.1079	6.26477	6.77482	7.06601	6.7019±0.4056	0.764217	0.0175693	0.038534
O43143	DHX15	6.9089	6.74135	6.55112	6.7338±0.1790	5.96238	6.18512	5.99112	6.0462±0.1212	-0.687581	0.00568071	0.0160069
Q7L2E3	DHX30	3.20549	2.74183	3.10316	3.0168±0.2436	1.06451	1.79206		1.4283±0.5145	-1.58854	0.00305975	0.010013
Q9H2U1	DHX36	3.20448
Q08211	DHX9	8.31307	8.28239	8.17815	8.2579±0.0707	7.49584	7.22277	7.28708	7.3352±0.1428	-0.922643	0.000801776	0.00384417
Q9NR28	DIABLO		2.8534	2.54487	2.6991±0.2182
O60610	DIAPH1			0.586574
Q96HU8	DIRAS2						2.64374	2.55321	2.5985±0.0640
O60832	DKC1	3.31297	3.15996		3.2365±0.1082
P10515	DLAT	4.71821	4.03152	4.12803	4.2926±0.3717	4.7967	4.22336	4.59336	4.5378±0.2907	0.245215	0.376145	0.459341
P09622	DLD	6.48515	6.3571	6.26825	6.3702±0.1090	3.4345	3.65934	3.2548	3.4495±0.2027	-2.92062	2.28e-06	0.000116491
Q9Y2H0	DLGAP4					1.97539		2.23924	2.1073±0.1866
P36957	DLST	6.77541	6.87208	6.62032	6.7559±0.1270	7.29221	7.14603	7.17822	7.2055±0.0768	0.44955	0.0217395	0.0449695
P11532	DMD			-0.967957
Q8TE73	DNAH5	-1.18834	-1.44284		-1.3156±0.1800
P31689	DNAJA1	4.42248	4.10659	4.27757	4.2689±0.1581	5.79647	5.62396	5.32506	5.5818±0.2385	1.31295	0.000402177	0.00232544
O60884	DNAJA2	2.53661				4.48176	3.41571	2.02502	3.3075±1.2319
Q96EY1	DNAJA3		2.29213				3.67364	3.52048	3.5971±0.1083
P25685	DNAJB1	4.68754	4.62558	4.1371	4.4834±0.3015	5.07315	4.98893	6.05407	5.3721±0.5921	0.888651	0.0391065	0.0708268
Q9UBS4	DNAJB11	2.69572	3.8884	2.5775	3.0539±0.7251		4.2104	4.59437	4.4024±0.2715	1.34852	0.0325113	0.060934
P25686	DNAJB2	4.13759	3.71434		3.9260±0.2993	3.99714
Q8WWF6;O75190	DNAJB3;DNAJB6					4.72964		4.67083	4.7002±0.0416
Q9UDY4	DNAJB4		3.92333			4.36573
Q8IXB1	DNAJC10		1.53458
Q9NVH1	DNAJC11	2.64159	2.79003	2.45035	2.6273±0.1703	1.55068		2.29873	1.9247±0.5290	-0.70262	0.0563427	0.0938035
Q99615	DNAJC7						4.03292	2.22214	3.1275±1.2804
Q05193	DNM1	0.758257
O00429	DNM1L	5.57827	5.57745	5.85893	5.6715±0.1623	1.35541	2.07921	2.41208	1.9489±0.5403	-3.72265	1.49e-05	0.000335556
P50570	DNM2	5.22215	5.84066	5.72924	5.5973±0.3297	4.65629	2.73421	5.47467	4.2884±1.4068	-1.30895	0.10746	0.162504
Q9UQ16	DNM3			1.60589
Q9ULA0	DNPEP	3.1762	2.53133	3.06356	2.9237±0.3444		2.69493
O43598	DNPH1	6.42336	6.14904	5.77476	6.1157±0.3256		4.34076
O60762	DPM1	5.23513	3.75695	5.75053	4.9142±1.0348	4.30733		3.55425	3.9308±0.5325	-0.983413	0.192879	0.267479
Q9P2X0	DPM3	4.52181	4.64259	4.73007	4.6315±0.1046	6.99545
Q9NY33	DPP3			0.585407
Q9UHL4	DPP7	0.804582	1.42418	0.798577	1.0091±0.3595
Q07507	DPT						5.13213	4.51663	4.8244±0.4352
Q16555	DPYSL2	11.2694	11.1598	11.1458	11.1917±0.0677	10.6775	10.7079	10.7805	10.7219±0.0529	-0.469737	0.0129497	0.0305121
Q14195	DPYSL3	10.8416	10.6987	10.7138	10.7514±0.0785	10.988	10.8375	11.115	10.9802±0.1389	0.228758	0.174955	0.247109
O14531	DPYSL4	5.96659	5.85684	5.70833	5.8439±0.1296	5.08859	5.55159	4.99133	5.2105±0.2994	-0.633417	0.0194124	0.041402
Q9BPU6	DPYSL5	9.30978	9.32359	9.44213	9.3585±0.0728	8.56053	9.03709	8.9253	8.8410±0.2492	-0.517531	0.0265956	0.0518091
Q9Y295	DRG1	3.56657	4.85516	4.68116	4.3676±0.6992	3.75363	4.23559		3.9946±0.3408	-0.373022	0.449006	0.526964
P55039	DRG2	2.88459	3.99183	2.06334	2.9799±0.9678
Q08554	DSC1	2.47206	2.78936	3.04641	2.7693±0.2877	8.01758	8.07096	8.11699	8.0685±0.0498	5.29924	1.29e-07	1.77e-05
Q02487	DSC2	3.34746				3.37538	2.44351	4.1603	3.3264±0.8594
Q14574	DSC3			1.56397		5.76164	5.94085	6.16102	5.9545±0.2000
Q02413	DSG1	5.80198	5.6168	5.3883	5.6024±0.2072	9.91329	9.89758	10.0709	9.9606±0.0959	4.35824	2.07e-07	2.33e-05
P32926	DSG3					4.09617	4.27998	4.18106	4.1857±0.0920
P15924	DSP	4.36291	4.55742	5.7761	4.8988±0.7660	9.80096	9.94109	10.1216	9.9545±0.1607	5.05573	1.28e-05	0.00030225
P60981	DSTN	7.13481	7.0571	6.33348	6.8418±0.4419	8.77075	8.90997	8.73883	8.8065±0.0910	1.96472	0.000213525	0.00146739
Q8TEA8	DTD1	3.44987	3.82301	3.18899	3.4873±0.3187
P23919	DTYMK		3.50576	2.2627	2.8842±0.8790
O95147	DUSP14					5.44077	5.5615		5.5011±0.0854
P51452	DUSP3		4.93403	4.65205	4.7930±0.1994	4.82663	5.86342	5.1528	5.2809±0.5301	0.48791	0.225562	0.301318
P33316	DUT		1.83815
Q14204	DYNC1H1	7.87686	7.73118	7.7944	7.8008±0.0730	7.99801	7.99099	8.06772	8.0189±0.0424	0.218094	0.155739	0.222769
Q13409	DYNC1I2	6.56944	7.00627	7.02204	6.8659±0.2569			3.12401
Q9Y6G9	DYNC1LI1	5.39855	5.23298	4.29128	4.9743±0.5972		4.14306	5.37114	4.7571±0.8684	-0.217167	0.692565	0.742377
O43237	DYNC1LI2	3.06978		4.28018	3.6750±0.8559		3.25582
P63167	DYNLL1	6.43321	6.93915	6.54679	6.6397±0.2655	7.15654	7.05159	7.33894	7.1824±0.1454	0.542636	0.0299372	0.0573039
Q96FJ2	DYNLL2			5.89045
Q9NP97;Q8TF09	DYNLRB1;DYNLRB2	8.61764	8.73095	8.57627	8.6416±0.0801	8.17184	7.6936	7.91175	7.9257±0.2394	-0.715892	0.0063904	0.0177241
Q5JPH6	EARS2		6.40364				4.48668	4.74415	4.6154±0.1821
Q99848	EBNA1BP2			3.81615
Q15125	EBP	6.19613	6.38068	6.21804	6.2649±0.1008			5.60312
Q13011	ECH1	7.18321	7.39676	7.07587	7.2186±0.1633	6.58576	6.89723	6.34306	6.6087±0.2778	-0.609932	0.0219259	0.0450538
P30084	ECHS1	6.79682	6.91938	6.72939	6.8152±0.0963	6.76666	6.43505	6.25643	6.4860±0.2589	-0.32915	0.121706	0.181605
P42126	ECI1	5.59388	4.48044	4.99978	5.0247±0.5571			2.85933
O75521	ECI2		2.82056	3.12592	2.9732±0.2159
Q16610	ECM1					3.64107	5.25432	4.88684	4.5941±0.8455
Q5VYK3	ECPAS	2.33816						0.833193
Q6P2E9	EDC4	2.78802	2.22994	2.15464	2.3909±0.3460
O43854	EDIL3	3.91791	3.64832	3.75258	3.7729±0.1359
P68104;Q5VTE0	EEF1A1;EEF1A1P5	12.3375	12.3173	12.3691	12.3413±0.0261	12.5438	12.6075	12.7099	12.6204±0.0838	0.279068	0.0839236	0.132518
Q05639	EEF1A2	8.13423	8.14794	8.07362	8.1186±0.0396	7.00257	7.21484	7.23926	7.1522±0.1302	-0.966371	0.000517125	0.00281799
P24534	EEF1B2	5.65375	4.7909	4.55436	4.9997±0.5787	4.89538	5.14447	5.14837	5.0627±0.1449	0.0630683	0.844932	0.87345
P29692	EEF1D	7.98755	7.77531	7.72108	7.8280±0.1408	7.38742	6.98758	7.24214	7.2057±0.2024	-0.622266	0.0113967	0.0273743
O43324	EEF1E1	5.80088	5.83113		5.8160±0.0214	4.2658		4.38492	4.3254±0.0842	-1.49064	0.00162338	0.00630883
P26641	EEF1G	9.13046	9.06717	9.12592	9.1079±0.0353	9.32979	9.2223	8.86061	9.1376±0.2458	0.0297134	0.869764	0.893603
P13639	EEF2	9.3784	9.44602	9.45729	9.4272±0.0427	9.43078	9.58178	9.64117	9.5512±0.1085	0.124008	0.408646	0.491727
P57772	EEFSEC		1.62546
Q96C19	EFHD2	4.07306	3.20921		3.6411±0.6108
Q7Z2Z2	EFL1		3.35967	2.29624	2.8280±0.7520	3.38549	2.38434		2.8849±0.7079	0.0569597	0.922523	0.933083
P98172	EFNB1	5.53799	5.36941	5.28698	5.3981±0.1279		2.6646	2.71162	2.6881±0.0332	-2.71002	1.95e-05	0.000371533
Q15029	EFTUD2	5.16306	5.50683	5.07367	5.2479±0.2287	4.61662	5.23697	4.18055	4.6780±0.5309	-0.569806	0.107045	0.162074
Q9H4M9;Q9NZN3	EHD1;EHD3	5.6677	3.88414	4.76818	4.7733±0.8918	3.79808	2.64121	4.36555	3.6016±0.8788	-1.17172	0.100056	0.152991
Q9H223	EHD4					2.57347
P41567	EIF1	7.14665	6.92377		7.0352±0.1576
P47813;O14602	EIF1AX;EIF1AY	6.12394	6.90824	5.42023	6.1508±0.7444
P19525	EIF2AK2	3.45577	3.25716	2.55776	3.0902±0.4717
P05198	EIF2S1	4.70649	5.35844	5.4944	5.1864±0.4212	4.0089	4.12711	3.99953	4.0452±0.0711	-1.14126	0.00303559	0.00996028
P41091;Q2VIR3	EIF2S3;EIF2S3B	3.37713	4.15755	3.67241	3.7357±0.3940	5.78079	5.10343	4.6388	5.1743±0.5743	1.43865	0.0064357	0.0178098
Q14152	EIF3A	6.27065	6.16934	6.12103	6.1870±0.0764	5.36687	5.53354	5.3434	5.4146±0.1037	-0.772403	0.0015916	0.00625019
P55884	EIF3B	4.42545	4.812	4.52344	4.5870±0.2010	3.67789	4.74883	4.23274	4.2198±0.5356	-0.367145	0.264504	0.343688
Q99613;B5ME19	EIF3C;EIF3CL	4.39598	3.54239	4.46101	4.1331±0.5126		1.03475	1.88703	1.4609±0.6026	-2.67224	0.00133299	0.00555189
O15371	EIF3D	5.28598	4.67783	5.23899	5.0676±0.3384	4.34921	3.2923		3.8208±0.7473	-1.24685	0.0249807	0.0493496
P60228	EIF3E	2.83487	2.36664	2.67933	2.6269±0.2385	3.16328	3.59733	3.99946	3.5867±0.4182	0.959738	0.0102415	0.0251469
O00303	EIF3F	5.94855	5.56956	5.55676	5.6916±0.2226	6.51238	6.7838	6.8719	6.7227±0.1874	1.03107	0.00151644	0.00607421
O75821	EIF3G	5.43452	5.50258	4.80556	5.2476±0.3843	3.6368
O15372	EIF3H	2.5997	2.61605	3.2143	2.8100±0.3502	3.69022	4.07971	3.51711	3.7623±0.2882	0.952331	0.0087046	0.0223571
Q13347	EIF3I		5.14546	3.43462	4.2900±1.2097
O75822	EIF3J		3.90842	3.95121	3.9298±0.0303
Q9UBQ5	EIF3K	3.83771	4.68174	3.35309	3.9575±0.6724	5.58202	5.6269	5.81905	5.6760±0.1259	1.71848	0.00254633	0.00871603
Q9Y262	EIF3L	0.977475	4.16451	4.07722	3.0731±1.8154	5.60065		2.80522	4.2029±1.9767	1.12987	0.434362	0.513186
Q7L2H7	EIF3M	4.42087	3.49967	4.63565	4.1854±0.6035		3.53733
P60842	EIF4A1	9.12576	9.03393	9.1135	9.0911±0.0499	9.44161	9.30425	9.53846	9.4281±0.1177	0.337045	0.0549231	0.0921843
Q14240	EIF4A2	6.73534	6.32825	6.57337	6.5457±0.2050	5.73791		5.81481	5.7764±0.0544	-0.769292	0.0115036	0.0275774
P38919	EIF4A3	5.55425	5.45689	5.60573	5.5390±0.0756	5.92643	5.26172	6.68173	5.9566±0.7105	0.417671	0.290078	0.370688
P23588	EIF4B	5.09348	4.72771	3.76637	4.5292±0.6855
P06730;A6NMX2	EIF4E;EIF4E1B		4.59297			4.62275	4.70796	5.05858	4.7964±0.2310
Q04637	EIF4G1	1.97385	3.13071	1.88106	2.3285±0.6962	1.20315	1.25101		1.2271±0.0338	-1.10146	0.0509162	0.0871138
P78344	EIF4G2	4.55032	4.60826	4.4543	4.5376±0.0778	2.90445	3.77326	3.93875	3.5388±0.5556	-0.998811	0.0144332	0.0328195
Q15056	EIF4H	7.59957	7.72161	7.67988	7.6670±0.0620
P55010	EIF5	3.45996	1.0221	3.74337	2.7418±1.4960	5.36051	5.5787	4.35912	5.0994±0.6504	2.35763	0.0231116	0.0467141
P63241;Q6IS14	EIF5A;EIF5AL1	8.91168	8.67715	8.11691	8.5686±0.4084	7.70108	5.27382	7.62461	6.8665±1.3798	-1.70208	0.0484932	0.0837794
O60841	EIF5B	4.08402	3.57099	3.40451	3.6865±0.3542
P56537	EIF6	6.04423	6.87097	4.67035	5.8618±1.1116	5.13961	3.95579	3.01326	4.0362±1.0655	-1.82563	0.0477507	0.0831937
Q15717	ELAVL1	8.28678	8.59119	8.38929	8.4224±0.1549	6.14066	6.96363	7.74664	6.9503±0.8031	-1.47211	0.0109704	0.0267134
Q12926	ELAVL2							3.45785
Q14576	ELAVL3	4.29515	3.75731	3.99596	4.0161±0.2695
P26378	ELAVL4	5.54764	4.32637	4.46727	4.7804±0.6682	6.02275	5.96489	6.29736	6.0950±0.1776	1.31457	0.00939821	0.0235813
Q15370	ELOB	6.90018	5.25782	6.38511	6.1810±0.8400	6.62816	7.10428	6.79553	6.8427±0.2415	0.661617	0.175654	0.247758
Q15369	ELOC	5.67306	4.85928	4.38433	4.9722±0.6517	4.28972	3.85556	4.2115	4.1189±0.2314	-0.853297	0.0505457	0.0869048
Q9NYP7	ELOVL5	5.13598	5.05911	4.81099	5.0020±0.1698
Q9H9T3	ELP3	2.82009	1.71965	2.05283	2.1975±0.5643		0.987421	1.22765	1.1075±0.1699	-1.08999	0.0313249	0.0591587
Q8N766	EMC1		0.879946	1.77063	1.3253±0.6298
P50402	EMD	5.88885	4.36953	2.45883	4.2391±1.7187	3.8356	3.65117	3.65623	3.7143±0.1050	-0.524738	0.546245	0.617646
Q9Y6C2	EMILIN1	5.88628	5.45422	5.67482	5.6718±0.2160	2.70141		2.24623	2.4738±0.3219	-3.19795	4.15e-05	0.000576435
Q9NT22	EMILIN3		2.44339	2.49769	2.4705±0.0384
O94919	ENDOD1					3.46225	4.19512	1.36483	3.0074±1.4689
P06733	ENO1	12.4184	12.4135	12.3781	12.4033±0.0220	10.954	10.8587	10.9266	10.9131±0.0491	-1.49024	2.71e-05	0.000429409
P09104	ENO2	9.86954	9.77278	9.759	9.8004±0.0602	8.83789	8.83772	8.1098	8.5951±0.4203	-1.2053	0.00226734	0.00810606
P13929	ENO3			3.47922
Q9UHY7	ENOPH1			4.08796
Q9H4G0	EPB41L1	3.38426	3.32056	0.121977	2.2756±1.8654	2.52223	3.24705	3.4022	3.0572±0.4697	0.781563	0.425636	0.508365
O43491	EPB41L2	3.10681	2.16478	2.41342	2.5617±0.4882
Q9Y2J2	EPB41L3	3.66929	3.00029	3.36342	3.3443±0.3349	4.04192	2.9021	5.35193	4.0987±1.2259	0.754313	0.263761	0.343178
P07099	EPHX1	4.2934	3.58169	3.98589	3.9537±0.3569	2.01728
P34913	EPHX2		2.69282
Q7L775	EPM2AIP1	2.90803	2.72224		2.8151±0.1314			3.58209
Q9Y6I3	EPN1	5.60917	4.03485	5.50798	5.0507±0.8812
P58107	EPPK1					5.60791	5.71171	6.01671	5.7788±0.2125
P07814	EPRS1	4.68524	4.51502	3.88105	4.3604±0.4238	4.95037	4.64905	4.8087	4.8027±0.1508	0.442274	0.124295	0.185021
Q8TE68	EPS8L1					4.12918	4.27911	4.82449	4.4109±0.3659
Q9H6S3	EPS8L2					5.72025	4.7333	4.0276	4.8271±0.8502
O15083;Q8IUD2	ERC2;ERC1	2.16528	1.67056	2.16243	1.9994±0.2848	1.53913
Q969X5	ERGIC1	6.20215	3.94512	5.32466	5.1573±1.1378
P84090	ERH	9.38315	9.51945	9.09095	9.3312±0.2189	8.19554	8.29505	8.43366	8.3081±0.1196	-1.0231	0.00106452	0.00471974
O75477	ERLIN1	2.62785	2.76991	4.21209	3.2033±0.8765	3.49363
O94905	ERLIN2	5.52827	5.42036	5.62528	5.5246±0.1025	3.23154	5.80203	6.44432	5.1593±1.7001	-0.365337	0.668601	0.724221
Q7Z2K6	ERMP1			2.15324			4.0734	3.96122	4.0173±0.0793
Q96HE7	ERO1A	3.27764	4.21718	4.54797	4.0143±0.6590	4.79226	5.41454	5.75299	5.3199±0.4873	1.30567	0.0183067	0.0397985
P30040	ERP29	6.27824	6.43702	6.50629	6.4072±0.1169	5.06773	5.31546	4.29136	4.8915±0.5343	-1.51567	0.00187576	0.00701003
Q9BS26	ERP44	5.14789	4.70682	5.09835	4.9844±0.2416	4.36931	3.57016	3.99781	3.9791±0.3999	-1.00526	0.00753545	0.0201325
P10768	ESD	9.13716	9.02599	9.05425	9.0725±0.0578	7.61352	5.80864	6.11659	6.5129±0.9655	-2.55955	0.00163773	0.00632165
Q6NXG1;Q9H6T0	ESRP1;ESRP2						2.43995	2.67102	2.5555±0.1634
Q9BSJ8	ESYT1	4.10596	2.68643	4.00273	3.5984±0.7915		1.52655	1.64277	1.5847±0.0822	-2.01371	0.00875391	0.0223731
P62495	ETF1	3.50461	4.31169	4.31809	4.0448±0.4678	4.85896	4.57951	2.42924	3.9559±1.3295	-0.0888912	0.899665	0.91671
P13804	ETFA	6.62858	6.92664	7.18719	6.9141±0.2795	6.59196	6.37883	6.06143	6.3441±0.2670	-0.570063	0.0428632	0.0762904
P38117	ETFB	7.57012	6.66571	7.15849	7.1314±0.4528	7.32947	6.50623	5.92217	6.5860±0.7070	-0.545481	0.237285	0.314937
Q92817	EVPL					5.42133	5.2079	5.67287	5.4340±0.2327
Q01844	EWSR1	3.6724	2.99326	3.21611	3.2939±0.3462
Q9NV70	EXOC1	2.13773	1.16135	0.919321	1.4061±0.6450
Q96KP1	EXOC2	2.46362		2.41955	2.4416±0.0312
Q96A65	EXOC4	1.60972	2.25558	1.77313	1.8795±0.3358		4.89286	4.77352	4.8332±0.0844	2.95371	7.78e-05	0.000830121
Q9Y2D4	EXOC6B	2.17511	0.763241	0.254783	1.0644±0.9950			1.44955
Q9NQT5	EXOSC3	4.2718	4.04546	4.34305	4.2201±0.1554
Q9NPD3	EXOSC4		4.45861	3.40922	3.9339±0.7420	4.55478
Q9NQT4	EXOSC5	4.98603	4.4625		4.7243±0.3702
Q5RKV6	EXOSC6	2.88436	2.75013		2.8172±0.0949	3.5541	3.6067		3.5804±0.0372	0.763157	0.0184579	0.0399168
P15311	EZR	8.28718	8.51555	8.4919	8.4315±0.1256	7.0522	7.35895	7.22774	7.2130±0.1539	-1.21858	0.000253932	0.00161084
P23610	F8A1	2.92749
P05413	FABP3	4.62345	4.44825	4.6569	4.5762±0.1121
P15090	FABP4		6.1436
Q01469	FABP5	9.71531	9.60596	9.94991	9.7571±0.1757	9.98343	10.0751	10.4112	10.1566±0.2252	0.399527	0.0751678	0.120133
O15540	FABP7	12.0238	12.1144	11.9986	12.0456±0.0609	11.7278	11.8639	11.7062	11.7660±0.0855	-0.279648	0.088268	0.137863
Q96CS3	FAF2			3.60722		4.66365	4.67391	2.56008	3.9659±1.2175
Q6P587	FAHD1	3.06189
Q96GK7	FAHD2A	4.26516	4.43702	5.19879	4.6337±0.4969		2.97189
Q9NZB2	FAM120A	2.34722
Q96A26	FAM162A	4.88507	5.34023	3.91264	4.7126±0.7293
A8MVW0	FAM171A2	1.28709	1.56592	1.69332	1.5154±0.2078
Q96D05	FAM241B	4.65453	4.73543	4.79382	4.7279±0.0699
Q92520	FAM3C							2.89897
Q8NCA5	FAM98A		1.7831	1.46473	1.6239±0.2251
Q52LJ0	FAM98B	5.02928	3.73425	3.69474	4.1528±0.7593	3.68299
Q9Y285	FARSA	6.23897	5.58026	5.65502	5.8248±0.3607	5.23392	4.32933	5.19285	4.9187±0.5108	-0.906056	0.0302541	0.057682
Q9NSD9	FARSB	6.3604	5.65189	6.15236	6.0549±0.3642	6.07155	6.07234	6.5613	6.2351±0.2825	0.180179	0.501697	0.576334
P49327	FASN	8.09539	8.01126	7.93186	8.0128±0.0818	7.21895	7.30055	7.37253	7.2973±0.0768	-0.715495	0.00209514	0.00757804
P62861	FAU	10.0636	10.1028	10.0204	10.0623±0.0412	7.81866
P22087	FBL	4.7939	4.09763	4.70175	4.5311±0.3782			3.16939
A6NHQ2	FBLL1	5.06769	4.95771	4.48888	4.8381±0.3074	4.85362		4.44441	4.6490±0.2894	-0.189079	0.506853	0.581611
P23142	FBLN1	4.15784	3.81672	4.08008	4.0182±0.1788	4.14046	3.64311	4.45013	4.0779±0.4071	0.0596883	0.816071	0.851558
Q9UBX5	FBLN5	2.93027	2.78253		2.8564±0.1045
P35555	FBN1	3.18866	3.62338	3.14581	3.3193±0.2642
P35556	FBN2		-2.14559
P09467	FBP1	3.14294	3.12652	3.62879	3.2994±0.2854
Q9UK22	FBXO2		3.50615	3.50635	3.5063±0.0001	4.67593	5.88509		5.2805±0.8550	1.77426	0.0191545	0.0411016
P37268	FDFT1	4.97997	5.06401	5.29434	5.1128±0.1628	4.5236	4.21585		4.3697±0.2176	-0.743047	0.0146483	0.0330657
P14324	FDPS	5.77261	5.55608	5.88411	5.7376±0.1668	5.28032	5.35532	6.86786	5.8345±0.8957	0.0969081	0.835828	0.86811
P22570	FDXR	1.34466	1.03705	3.48147	1.9544±1.3314			0.655333
P39748	FEN1	5.03229	5.34102	4.59962	4.9910±0.3724	3.18574	3.37602	3.64867	3.4035±0.2327	-1.5875	0.000614209	0.00316166
Q96AC1	FERMT2	3.09857	3.17044	3.01637	3.0951±0.0771
Q6ZV73	FGD6						2.44718	2.29798	2.3726±0.1055
P05230	FGF1							6.01973
Q8TAT2	FGFBP3	3.48395	3.5233	5.83524	4.2808±1.3463	3.95365	4.15626	3.86144	3.9905±0.1508	-0.290379	0.671027	0.726212
P07954	FH	6.60637	6.6373	6.56724	6.6036±0.0351	4.40999	5.20441	5.83942	5.1513±0.7162	-1.45236	0.00692155	0.0189424
Q13642	FHL1	6.04124	6.06558	5.56602	5.8909±0.2817	5.77881	5.88847	5.98736	5.8849±0.1043	-0.00607074	0.975676	0.979636
Q2V2M9	FHOD3						2.57062
Q6UN15	FIP1L1	2.97938	2.85704	2.78938	2.8753±0.0963
Q9Y3D6	FIS1	5.49943	5.54853	5.58088	5.5429±0.0410
Q96AY3	FKBP10	5.16512	4.61006	5.11838	4.9645±0.3079
P62942	FKBP1A	4.69391	7.04173	7.42377	6.3865±1.4782
P26885	FKBP2	5.77633	5.77011	5.43313	5.6599±0.1964	5.49306		5.97942	5.7362±0.3439	0.0763817	0.762325	0.80255
Q00688	FKBP3	4.95562	2.79483	5.62966	4.4600±1.4810
Q02790	FKBP4	6.82098	6.43341	6.77961	6.6780±0.2128	5.21056	5.9242	5.47523	5.5367±0.3608	-1.14134	0.00283503	0.00943407
Q14318	FKBP8	4.06882	4.0445	4.87094	4.3281±0.4703			3.32837
O95302	FKBP9	4.25168	4.12041	3.70386	4.0253±0.2860	2.47535
P20930	FLG							-0.0856714
Q5D862	FLG2	4.53672	4.61625	4.84617	4.6664±0.1607	4.63491	4.62979	5.26864	4.8444±0.3674	0.17807	0.465054	0.542709
Q13045	FLII					0.454214	0.934843	1.72335	1.0375±0.6408
P21333	FLNA	7.34963	7.15389	7.25005	7.2512±0.0979	5.6125	5.28551	5.36713	5.4217±0.1702	-1.82948	2.48e-05	0.000429409
O75369	FLNB	5.38349	5.61958	5.42409	5.4757±0.1262	4.11499	4.39778	5.19664	4.5698±0.5610	-0.905916	0.0232355	0.0467986
Q14315	FLNC	-1.56165		-1.56561	-1.5636±0.0028		1.24024
O75955	FLOT1		4.7193			2.33233	2.60406	3.87403	2.9368±0.8230
Q14254	FLOT2	3.24803	3.87385	3.84609	3.6560±0.3536	1.96605
Q96PY5;Q8IVF7	FMNL2;FMNL3	2.53054	2.51066	2.88584	2.6423±0.2111	1.63114	0.772353	2.0113	1.4716±0.6347	-1.17075	0.0137162	0.0318426
Q06828	FMOD	6.69135	6.30944	6.18976	6.3969±0.2620
Q06787	FMR1	4.01521	3.86076	3.24585	3.7073±0.4070
P02751	FN1	3.44973	2.38415	2.64133	2.8251±0.5560	5.40546	5.58917	5.94293	5.6459±0.2732	2.82079	0.000114257	0.00105475
Q9H479	FN3K		2.31346				5.10433	3.9181	4.5112±0.8388
Q9HA64	FN3KRP	2.94506	2.65549	2.79447	2.7983±0.1448		3.91884
Q5T0N5	FNBP1L	3.12716		2.9093	3.0182±0.1540
Q5SZK8	FREM2	1.90856
Q16658	FSCN1	9.51772	9.55185	9.47698	9.5155±0.0375	9.59111	9.5873	9.71067	9.6297±0.0702	0.114177	0.426017	0.508365
Q9BXM9	FSD1L		1.32417
P02794	FTH1	7.90892	7.54357	7.42337	7.6253±0.2529	5.53103	3.88888	4.04452	4.4881±0.9065	-3.13714	0.000490805	0.00269834
P02792	FTL	9.90439	9.94832	9.84206	9.8983±0.0534	8.58672	8.73533	8.61845	8.6468±0.0783	-1.25142	9.15e-05	0.000915171
Q9C0B1	FTO		2.32928	5.75711	4.0432±2.4238
Q96AE4	FUBP1	4.80511	5.64366	6.21603	5.5549±0.7096
Q96I24	FUBP3		1.90246	1.78527	1.8439±0.0829		2.60804	2.90069	2.7544±0.2069	0.910501	0.0148115	0.0333732
P04066	FUCA1	4.39013	4.0932	4.4191	4.3008±0.1804	2.59933	3.05967	3.28992	2.9830±0.3516	-1.31784	0.00111313	0.00486554
P35637	FUS	7.47355	7.3144	6.7985	7.1955±0.3529		4.49202	4.81509	4.6536±0.2285	-2.54193	0.000239012	0.00156433
P51114	FXR1	4.48078	4.57249	4.50347	4.5189±0.0478			3.25685
P51116	FXR2	4.04331	4.12237	3.77857	3.9814±0.1801	4.10432
Q13283	G3BP1	5.28806	4.78701	5.44386	5.1730±0.3432
Q9UN86	G3BP2	6.01259	5.93119	6.20851	6.0508±0.1425	4.43773	3.45791	3.9548	3.9501±0.4899	-2.10062	0.000246676	0.00158103
P11413	G6PD	5.74903	5.89739	5.29879	5.6484±0.3117	5.00269	3.1869	3.09698	3.7622±1.0752	-1.88621	0.0131505	0.0309261
P10253	GAA	4.37741	5.04668	4.69785	4.7073±0.3347			2.6926
P51570	GALK1	6.77712	6.67909	6.71909	6.7251±0.0493	6.14139	6.68466	7.12632	6.6508±0.4933	-0.0743109	0.789661	0.828508
Q10471	GALNT2	3.36503	3.69891	3.88362	3.6492±0.2628
P07902	GALT	4.27548	1.50589	1.17176	2.3177±1.7037
Q14353	GAMT	6.05817		5.5054	5.7818±0.3909
Q14697	GANAB	9.41699	9.4223	9.33372	9.3910±0.0497	8.46818	8.13404	8.33228	8.3115±0.1680	-1.0795	0.00039642	0.00232403
P17677	GAP43	7.63611	7.57361	8.09155	7.7671±0.2827		6.21044	6.40474	6.3076±0.1374	-1.4595	0.00151521	0.00607421
P04406	GAPDH	13.4288	13.3992	13.3893	13.4058±0.0206	13.1662	13.1093	13.2934	13.1896±0.0942	-0.216177	0.16347	0.232964
O14556	GAPDHS					5.72875	5.2927		5.5107±0.3083
Q14C86	GAPVD1	2.56036	2.74973	1.03423	2.1148±0.9406
P41250	GARS1	6.22323	6.06252	5.90659	6.0641±0.1583	6.36681	6.09651	4.22237	5.5619±1.1679	-0.502215	0.411809	0.494571
P22102	GART	5.83039	5.71042	5.2535	5.5981±0.3044	4.96971	3.90367	4.50394	4.4591±0.5344	-1.13899	0.0113859	0.0273743
Q8WXI9;Q86YP4	GATAD2B;GATAD2A					4.21384
Q8NB37	GATD1	5.61525	5.71517	5.8063	5.7122±0.0956
P04062	GBA					3.75386	3.50469	4.88548	4.0480±0.7359
Q04446	GBE1	4.44613	3.21773	3.22037	3.6281±0.7085	2.3096
P28676	GCA	5.27103	5.36319	4.2311	4.9551±0.6287
Q92947	GCDH		3.42838			4.58769	3.73871	4.79555	4.3740±0.5599
P48506	GCLC	3.22161	3.0116	3.29084	3.1747±0.1454
Q92616	GCN1	2.58961	1.70077	1.98782	2.0927±0.4536		-0.53142	0.164629	-0.1834±0.4922	-2.27613	0.00154135	0.0061307
Q8TB36	GDAP1							4.47943
Q96MZ0	GDAP1L1	3.40997	3.51807	3.36195	3.4300±0.0800
Q99988	GDF15	4.22695		3.566	3.8965±0.4674
P31150	GDI1	10.2652	10.296	10.1966	10.2526±0.0509	9.73638	9.65111	9.91955	9.7690±0.1372	-0.483608	0.0159772	0.0355465
P50395	GDI2	6.58906	6.06303	6.80583	6.4860±0.3820	6.42554	5.64541	6.39894	6.1566±0.4429	-0.329343	0.319973	0.40471
Q7L5L3	GDPD3						4.46033	3.93743	4.1989±0.3697
Q8TEQ6	GEMIN5							1.2858
O00258	GET1	4.46506
O43681	GET3	7.67392	7.7107	7.69985	7.6948±0.0189	7.29753	5.85487	6.96154	6.7046±0.7549	-0.99018	0.039538	0.0715037
P14136	GFAP	6.50022	6.40681	6.36912	6.4254±0.0675	8.4525	8.21076	8.55389	8.4057±0.1763	1.98033	1.45e-05	0.000332059
Q06210	GFPT1	4.17168	4.08128	3.79447	4.0158±0.1969	4.10507		4.26538	4.1852±0.1134	0.169416	0.434172	0.513186
Q9BVM4	GGACT	3.65555
O75223	GGCT					4.45565	4.9369	5.64351	5.0120±0.5975
Q92820	GGH	6.76866	6.87701	6.41581	6.6872±0.2412	4.34141	4.05323	3.77439	4.0563±0.2835	-2.63082	1.9e-05	0.000366453
Q9Y2X7	GIT1	3.2956	3.38604	3.01549	3.2324±0.1932
P23378	GLDC	2.79802	2.7882	2.70117	2.7625±0.0533
Q92896	GLG1		0.432131			1.61084		1.47785	1.5443±0.0940
Q04760	GLO1	6.09063	5.88488	6.68851	6.2213±0.4175	5.14212	5.75191		5.4470±0.4312	-0.774323	0.0698194	0.112603
Q9HC38	GLOD4	5.3719	5.63583	5.62346	5.5437±0.1489	4.19098	4.44743	4.30906	4.3158±0.1284	-1.2279	0.000238747	0.00156433
P35754	GLRX	6.48491	5.12539	4.89266	5.5010±0.8600
O94925	GLS	2.58695	2.63528		2.6111±0.0342
Q9NZD2	GLTP					5.18297	5.12149	2.89238	4.3989±1.3051
P00367;P49448	GLUD1;GLUD2	8.30664	8.05102	8.01792	8.1252±0.1580	6.45948	5.1402	4.63557	5.4118±0.9418	-2.71344	0.00113971	0.00495285
P15104	GLUL	5.16614	5.18741	5.27246	5.2087±0.0563
Q49A26	GLYR1	3.57942	3.70304	2.01418	3.0989±0.9414	1.56641
P17900	GM2A							3.85705
P60983	GMFB	7.49211	7.00781	7.03344	7.1778±0.2725
Q96IJ6	GMPPA	2.97178	1.49207	2.94096	2.4683±0.8456	3.22215	3.29736	3.16673	3.2287±0.0656	0.760478	0.119678	0.179663
Q9Y5P6	GMPPB	5.31561	5.60731	4.7438	5.2222±0.4393	3.53247	4.10737	4.99355	4.2111±0.7360	-1.01111	0.054133	0.091221
P49915	GMPS	4.67363	5.12139	4.00632	4.6004±0.5611
P29992	GNA11	4.39376		4.78749	4.5906±0.2784	5.66353	5.64903	5.42762	5.5801±0.1322	0.989432	0.00507536	0.0148071
Q14344	GNA13	4.35392	3.81603	4.679	4.2830±0.4358	3.75695	4.4421	4.24972	4.1496±0.3534	-0.133396	0.665681	0.72169
P63096	GNAI1	2.54948	5.00616	1.837	3.1309±1.6627	6.41438	6.52903	6.58313	6.5088±0.0862	3.37797	0.00533908	0.0153592
P04899	GNAI2	8.08664	7.87593	8.08291	8.0152±0.1206	8.03962	7.3854	7.84294	7.7560±0.3357	-0.259169	0.266066	0.345355
P08754	GNAI3	5.85697	3.92546	5.69305	5.1585±1.0710			5.03394
P09471	GNAO1	9.22461	9.21903	9.1021	9.1819±0.0692	10.0496	9.99891	9.24874	9.7657±0.4485	0.58383	0.0575848	0.0953755
P50148	GNAQ	6.67455	6.36456	5.68685	6.2420±0.5051	7.06193	6.67527	6.70076	6.8127±0.2163	0.570668	0.0954828	0.146906
Q5JWF2;P63092	GNAS	6.77669	6.83095	6.7769	6.7948±0.0313	6.81596	7.24045	6.94209	6.9995±0.2180	0.20465	0.261198	0.341185
P19086	GNAZ					7.30168		6.72216	7.0119±0.4098
P62873	GNB1	10.3375	10.4628	10.6248	10.4750±0.1441	9.83971	9.9036	9.35463	9.6993±0.3002	-0.77572	0.00864559	0.0223571
P62879	GNB2	9.5152	9.23508	7.63226	8.7942±1.0160	9.40488	9.21956	9.18448	9.2696±0.1184	0.475463	0.376891	0.459777
Q9HAV0	GNB4	6.50285	6.43409		6.4685±0.0486	3.9214	3.45123	3.70129	3.6913±0.2352	-2.77716	4.19e-05	0.000576435
Q9UBI6	GNG12		6.76821	5.84332	6.3058±0.6540
P59768	GNG2	7.4854	8.83828	9.23587	8.5199±0.9177	8.28513	7.72807	7.77523	7.9295±0.3089	-0.590374	0.258967	0.338627
P36915	GNL1	4.73862	4.98341	4.60009	4.7740±0.1941	4.58971	5.43302	5.06986	5.0309±0.4230	0.256823	0.350895	0.436539
Q14749	GNMT	6.37137	5.10609	5.49471	5.6574±0.6481			3.59412
P46926	GNPDA1		4.69678
P15586	GNS	3.48705	4.15358		3.8203±0.4713
Q08379	GOLGA2	2.01871	2.7175	2.83141	2.5225±0.4400	1.53663	1.53068	1.30529	1.4575±0.1319	-1.065	0.00544917	0.0155314
Q08378	GOLGA3	2.20879	2.2447		2.2267±0.0254
Q9Y3E0	GOLT1B	5.29177	5.26832	5.79028	5.4501±0.2948	4.74353
Q9H8Y8	GORASP2	4.49317	4.55774	3.10466	4.0519±0.8209			3.90127
P17174	GOT1	6.10238	5.79846	5.71141	5.8708±0.2053	4.13533		3.67174	3.9035±0.3278	-1.96722	0.000416316	0.00238418
P00505	GOT2	7.91576	7.87769	7.87216	7.8885±0.0237	6.51603	5.80409	6.53452	6.2849±0.4165	-1.60365	0.000477745	0.0026413
P35052	GPC1	6.67808	6.59912	6.64343	6.6402±0.0396	5.1711	6.41334	5.67299	5.7525±0.6249	-0.887738	0.032758	0.061211
Q8N158	GPC2	6.21415	5.66254	5.60625	5.8276±0.3359	3.56102	4.74568	5.05818	4.4550±0.7898	-1.37269	0.0176916	0.0387336
O75487	GPC4	4.09665	3.79238	3.79186	3.8936±0.1758	4.57428	4.53696	3.43237	4.1812±0.6488	0.287576	0.432025	0.511402
P21695	GPD1	2.39932	1.52375		1.9615±0.6191
Q8N335	GPD1L	1.76838	1.84849		1.8084±0.0566	2.48581	3.10484	2.89708	2.8292±0.3150	1.0208	0.00820222	0.0215875
P43304	GPD2	4.2959	4.52386	5.21457	4.6781±0.4784	4.71535	3.96868	4.94997	4.5447±0.5124	-0.133444	0.719283	0.76505
P06744	GPI	9.68779	9.82203	9.81232	9.7740±0.0749	8.55639	8.36464	8.79812	8.5730±0.2172	-1.201	0.000372779	0.00220635
P51674	GPM6A	8.25519	8.0872	8.32832	8.2236±0.1236			9.28484
Q13491	GPM6B		5.94152	5.48312	5.7123±0.3241	6.11368		5.54617	5.8299±0.4013	0.117606	0.732969	0.777601
Q9HCN4	GPN1		3.8411	3.6345	3.7378±0.1461	4.11473
Q14956	GPNMB		2.55104				5.52239	5.59186	5.5571±0.0491
Q8NFJ5	GPRC5A					8.64371	8.41805	8.00721	8.3563±0.3227
Q13098	GPS1	4.37445
Q86YR5	GPSM1		3.08807	1.26337	2.1757±1.2903
P07203	GPX1	6.37602	6.88008	5.51127	6.2558±0.6923	6.1765	5.93116	6.40358	6.1704±0.2363	-0.0853768	0.824039	0.85875
P36969	GPX4	5.17549	6.21018	5.79003	5.7252±0.5204		6.04702	4.77022	5.4086±0.9028	-0.316615	0.554506	0.624703
Q96SL4	GPX7	4.9139		4.92631	4.9201±0.0088
P62993	GRB2	4.19603	3.56856	3.99511	3.9199±0.3204
Q9UBQ7	GRHPR	6.9065	6.46954	6.88606	6.7540±0.2466	6.16564		5.63207	5.8989±0.3773	-0.855178	0.0222289	0.0455303
P42262	GRIA2					1.74707
Q9HAV7	GRPEL1	4.3672	3.71242	4.01945	4.0330±0.3276	3.61842	4.0605	4.02546	3.9015±0.2457	-0.131563	0.590678	0.655089
Q96QA5	GSDMA					6.99499	6.81768	5.94264	6.5851±0.5634
P49840	GSK3A		3.55029	1.62409	2.5872±1.3620	3.6094	4.00012		3.8048±0.2763	1.21757	0.165803	0.235745
P49841	GSK3B						4.47856
P06396	GSN	8.29197	8.49965	8.43892	8.4102±0.1068	6.07555	6.09846	6.41626	6.1968±0.1904	-2.21342	1.03e-05	0.000275728
P15170;Q8IYD1	GSPT1;GSPT2	1.46673	1.56625		1.5165±0.0704
P00390	GSR	3.81587	4.01619	3.75011	3.8607±0.1386	2.89568	3.2219	3.21365	3.1104±0.1860	-0.750315	0.00430168	0.0130102
P48637	GSS		3.00231			3.24331	3.03934	3.16939	3.1507±0.1033
Q9Y2Q3	GSTK1	3.83579	4.39957	4.39696	4.2108±0.3247
P09488	GSTM1	5.23643	6.01513	5.46462	5.5721±0.4003	4.62535
P28161	GSTM2	7.52478	7.36488	7.32308	7.4042±0.1065	6.32332	6.30128	7.25903	6.6279±0.5467	-0.77637	0.0375079	0.0684326
P21266	GSTM3	6.37181	6.26022	6.26217	6.2981±0.0639	3.93983	5.12763	5.29529	4.7876±0.7389	-1.51048	0.00662385	0.0182082
P78417	GSTO1		1.70009	2.12426	1.9122±0.2999
P09211	GSTP1	11.5872	11.6197	11.5776	11.5948±0.0221	10.7993	11.3253	11.463	11.1959±0.3503	-0.398964	0.105128	0.159955
P35269	GTF2F1		3.48851	3.26495	3.3767±0.1581
P78347	GTF2I	4.75054	4.91425	4.99704	4.8873±0.1254	2.38733	2.17146		2.2794±0.1526	-2.60788	3.08e-05	0.000476167
O00178	GTPBP1	3.55514	4.55244	3.52011	3.8759±0.5862	3.3158	3.72783	3.5648	3.5361±0.2075	-0.339752	0.328727	0.412889
Q16774	GUK1	5.78626	5.56162	4.93115	5.4263±0.4433	5.47831	5.06873	5.67791	5.4083±0.3106	-0.018023	0.951692	0.959448
P13807	GYS1	3.73952	3.46798	4.48044	3.8960±0.5241
P07305	H1-0	10.1504	11.2165	10.9876	10.7848±0.5613	11.2517	11.6726	11.4904	11.4716±0.2111	0.686739	0.0686632	0.111182
Q92522	H1-10	9.31659	9.3582	9.34066	9.3385±0.0209	8.61507	8.43016	8.59305	8.5461±0.1010	-0.792388	0.00117174	0.00503277
P16403	H1-2	10.6653	10.3822	10.4474	10.4983±0.1483	8.95164	8.78778	11.1086	9.6160±1.2952	-0.882279	0.209003	0.284419
P16402	H1-3	13.3836	13.2929	13.2633	13.3133±0.0626	11.0223	12.3377	12.3562	11.9054±0.7648	-1.40787	0.010395	0.0254625
P10412	H1-4	8.77901	9.05561	10.0672	9.3006±0.6781			3.57172
P16401	H1-5	12.3738	12.4309	12.3962	12.4003±0.0287	9.60782	9.87842	10.0401	9.8421±0.2184	-2.55817	4.48e-06	0.000168671
Q99878;Q96KK5;P20671;P0C0S8	H2AC14;H2AC12;H2AC7;H2AC11	16.0667	16.7018	16.605	16.4578±0.3422	16.2	16.0337	15.9582	16.0640±0.1237	-0.393883	0.115315	0.173534
Q8IUE6	H2AC21	8.8802	9.0524	9.02947	8.9874±0.0935		6.84627
P04908	H2AC4	13.6902	13.3889	13.4778	13.5190±0.1548	9.88643	11.1423	11.3575	10.7954±0.7945	-2.72356	0.000501859	0.0027469
P16104;Q96QV6	H2AX;H2AC1	8.21596	8.78553	8.42699	8.4762±0.2880		5.94045	6.16162	6.0510±0.1564	-2.42512	0.000151874	0.00121205
Q71UI9;P0C0S5	H2AZ2;H2AZ1	11.1809	11.2902	11.3213	11.2641±0.0737	9.1005	9.0379	9.27241	9.1369±0.1214	-2.12719	6.13e-06	0.000199506
Q96A08	H2BC1	7.1163	6.59491	6.25871	6.6566±0.4321
Q6DRA6;Q6DN03	H2BC19P;H2BC20P	6.58558
Q16778;P06899;P33778;P23527	H2BC21;H2BC11;H2BC3;H2BC17	16.4444	16.3725	16.3506	16.3892±0.0490	15.5687	15.0011	15.2954	15.2884±0.2839	-1.1008	0.00105079	0.00469249
P62807;O60814;Q99879;Q99877;Q93079;Q5QNW6;P58876;P57053;Q99880	H2BC4;H2BC12;H2BC14;H2BC15;H2BC9;H2BC18;H2BC5;H2BS1;H2BC13	10.2434	10.1066	10.164	10.1713±0.0687	8.14545	8.17359	8.6663	8.3284±0.2929	-1.84287	7.05e-05	0.000785224
Q5TEC6	H3-2	12.9164	12.9192	12.1348	12.6568±0.4520	12.0803	12.214	12.0872	12.1272±0.0753	-0.529602	0.0793616	0.126021
Q71DI3;P84243;P68431;Q16695;Q6NXT2	H3C15;H3-3A;H3-4;H3-5	14.5744	14.32	14.3427	14.4124±0.1408	14.6683	14.6752	14.5013	14.6149±0.0985	0.20255	0.230316	0.306395
O95479	H6PD	2.67022		1.43973	2.0550±0.8701
P46952	HAAO	4.38543	4.6742	4.6138	4.5578±0.1523			3.28024
Q9P035	HACD3	7.63153	6.75138	6.68435	7.0224±0.5286	6.70956	6.98858	6.88849	6.8622±0.1414	-0.160208	0.597923	0.662158
Q16836	HADH	7.84545	7.80204	7.80916	7.8189±0.0233			7.59867
P40939	HADHA	6.54169	6.64559	6.82725	6.6715±0.1445	4.67312	4.46801	3.8432	4.3281±0.4323	-2.3434	8.27e-05	0.000845906
P55084	HADHB	5.98487	5.84614	5.96558	5.9322±0.0751	4.34999	3.81922	5.05781	4.4090±0.6214	-1.52319	0.00317886	0.0102421
P42357	HAL	2.99931				6.31431	5.97647	6.57807	6.2896±0.3016
P10915	HAPLN1	6.50873	6.16209	6.26639	6.3124±0.1778
P69905	HBA1	6.34877	6.65235	5.71843	6.2399±0.4764	8.40882	8.49525	8.43385	8.4460±0.0445	2.20612	0.000142674	0.00117658
P68871;P02042	HBB;HBD	6.35551	6.82537	6.52814	6.5697±0.2377		5.64915
P51610	HCFC1	4.22708	4.01464	4.0843	4.1087±0.1083	1.55094	0.568378		1.0597±0.6948	-3.04901	0.00024566	0.00158103
Q92769;Q13547	HDAC2;HDAC1	4.76535	5.64936	4.91803	5.1109±0.4725	2.43046	4.12573		3.2781±1.1987	-1.83282	0.0251834	0.0496048
Q7Z4H3	HDDC2		3.99854	4.27721	4.1379±0.1971
P51858	HDGF	6.25857	7.24533	7.3015	6.9351±0.5866		2.45151
Q9Y3E1	HDGFL3		6.66884	6.67518	6.6720±0.0045
Q9BXW7	HDHD5	5.41875	5.01947	4.98909	5.1424±0.2398
Q00341	HDLBP	4.82181	4.39028	4.47527	4.5625±0.2286	2.3048
Q9NRV9	HEBP1	3.45832
P06865	HEXA			3.34203
P07686	HEXB		2.64151	3.20878	2.9251±0.4011
O14964	HGS	2.91157	3.22373	3.06634	3.0672±0.1561	3.05511	2.95364		3.0044±0.0717	-0.0628406	0.745914	0.787955
P31937	HIBADH	3.43367	4.00275	1.83512	3.0905±1.1238		4.37736	4.63478	4.5061±0.1820	1.41556	0.0884671	0.137866
Q6NVY1	HIBCH	5.08858	4.38246	4.83733	4.7695±0.3579	2.90488
P49773	HINT1	9.95354	9.49668	8.52223	9.3241±0.7311	5.53519	5.40686	5.48483	5.4756±0.0647	-3.84852	4.47e-05	0.000600886
Q9BX68	HINT2	5.69068	4.70841	6.17868	5.5259±0.7489	5.48263	5.00229	5.55974	5.3482±0.3021	-0.177702	0.673392	0.727499
Q9NQE9	HINT3					3.74757	3.71549		3.7315±0.0227
O00291	HIP1	2.59747		2.50489	2.5512±0.0655
O75146	HIP1R	1.90318	1.75415	2.66473	2.1074±0.4884	2.19586	2.03159	2.43299	2.2201±0.2018	0.112794	0.701016	0.749488
P62805	HIST1H4A	16.8997	16.6722	16.8433	16.8051±0.1185	16.6366	16.9764	16.8863	16.8331±0.1760	0.0280364	0.868837	0.893393
P19367	HK1	7.95819	7.87051	7.661	7.8299±0.1527	8.56353	8.65685	8.70448	8.6416±0.0717	0.811721	0.00169002	0.0064723
P52789	HK2	2.2647	3.03022	2.62391	2.6396±0.3830	2.15451	2.05181	1.72337	1.9766±0.2252	-0.663046	0.0354445	0.0653426
P04439	HLA-A	4.72213	2.20601	2.35478	3.0943±1.4117
P17096	HMGA1	9.43504	8.78586	8.65083	8.9572±0.4193
P52926	HMGA2	7.20123	7.27689	6.92583	7.1347±0.1848
P09429;B2RPK0	HMGB1;HMGB1P1	9.17792	9.21349	8.72788	9.0398±0.2707	6.81419	6.80111	6.70939	6.7749±0.0571	-2.26486	1.67e-05	0.000351791
P26583	HMGB2	6.10606	6.14177	7.20286	6.4836±0.6232
Q01581	HMGCS1	6.8988	7.0582	6.1127	6.6899±0.5062	6.99323	6.9536	5.92379	6.6235±0.6063	-0.0663597	0.871595	0.894574
P54868	HMGCS2	6.80911	5.57336	5.50991	5.9641±0.7325
O00479	HMGN4		4.82859	4.91467	4.8716±0.0609
P82970	HMGN5		3.70237
P09601	HMOX1					7.09999	6.7139	6.63792	6.8173±0.2478
P30519	HMOX2			3.87431		2.48156	3.55237	3.58669	3.2069±0.6284
Q13151	HNRNPA0	7.40027	7.77665	7.71067	7.6292±0.2010		6.53348	6.40141	6.4674±0.0934	-1.16175	0.00206695	0.00749799
P09651;Q32P51	HNRNPA1;HNRNPA1L2	10.6205	10.9042	10.5364	10.6870±0.1927	9.07217	9.08615	9.66981	9.2760±0.3411	-1.41099	0.000753143	0.00374152
P22626	HNRNPA2B1	11.1743	11.2579	11.1942	11.2088±0.0437	9.24297	9.37187	9.48629	9.3670±0.1217	-1.84176	1.28e-05	0.00030225
P51991	HNRNPA3	9.4694	9.45509	9.42253	9.4490±0.0240	8.28196	8.03578	7.79393	8.0372±0.2440	-1.41178	0.000178234	0.00135261
Q99729	HNRNPAB	7.71499	7.54657	7.06969	7.4438±0.3347
P07910	HNRNPC	10.3324	10.3341	10.1278	10.2648±0.1186	9.84774	9.56198	9.91556	9.7751±0.1877	-0.489684	0.0252974	0.0497501
Q14103	HNRNPD	10.2323	10.1982	10.379	10.2698±0.0960	9.31677	9.25477	9.35004	9.3072±0.0484	-0.962636	0.000427852	0.00241668
O14979	HNRNPDL	6.77804	6.60693	7.19768	6.8609±0.3040
P52597	HNRNPF	6.80546	6.97295	7.17968	6.9860±0.1875	6.35971	6.51261	5.3426	6.0716±0.6360	-0.914389	0.0350875	0.0647809
P31943	HNRNPH1	10.6285	10.6733	10.6249	10.6423±0.0270	9.54057	9.84221	9.75622	9.7130±0.1554	-0.929254	0.00076161	0.00376845
P55795	HNRNPH2	5.91578	5.78843	5.64654	5.7836±0.1347	6.31754	6.36634	6.13065	6.2715±0.1244	0.487929	0.0196702	0.0418686
P31942	HNRNPH3	8.88987	9.91709	8.93361	9.2469±0.5809	8.52668	8.229	8.38247	8.3794±0.1489	-0.867472	0.031223	0.0590564
P61978	HNRNPK	10.6664	10.7114	10.4442	10.6074±0.1431	9.33029	8.99856	9.3608	9.2299±0.2009	-1.37749	0.000207412	0.00145777
P14866	HNRNPL	7.07456	8.32527	8.44957	7.9498±0.7605	8.46024	7.5692	7.98808	8.0058±0.4458	0.0560427	0.901577	0.917147
Q8WVV9	HNRNPLL		1.07243
P52272	HNRNPM	9.10381	9.04756	8.96202	9.0378±0.0714	7.69607	7.8649	8.02105	7.8607±0.1625	-1.17712	0.000251757	0.00160527
O43390	HNRNPR	8.85971	8.84679	8.86699	8.8578±0.0102	8.13896	7.87736	8.02534	8.0139±0.1312	-0.843942	0.00102697	0.00460276
Q00839	HNRNPU	10.2292	10.274	10.142	10.2151±0.0671	9.20499	9.18877	9.36508	9.2529±0.0974	-0.962108	0.000462905	0.00257934
Q9BUJ2	HNRNPUL1	4.68963	5.63901	1.88212	4.0703±1.9535		2.63489	4.27453	3.4547±1.1594	-0.615547	0.638371	0.698818
Q1KMD3	HNRNPUL2	7.09602	7.23012	7.15555	7.1606±0.0672	6.17055	6.02729	6.0525	6.0834±0.0765	-1.07712	0.000222111	0.00150963
Q86VS8	HOOK3	2.3989
Q5SSJ5	HP1BP3	7.24459	7.37118	7.57844	7.3981±0.1685	7.04968	6.67787	6.8007	6.8428±0.1894	-0.55532	0.0193299	0.0413687
P37235;P84074	HPCAL1		2.29228	4.00172	3.1470±1.2088
P32754	HPD	4.11265	3.8593	4.3002	4.0907±0.2213
P00492	HPRT1		2.23493
P02790	HPX						2.7666
P01112	HRAS	5.20984
Q86YZ3	HRNR	3.76334	2.89719	2.8424	3.1676±0.5166	4.66729	4.49766	5.86739	5.0108±0.7467	1.84314	0.00612483	0.0171025
Q99714	HSD17B10	8.04787	7.90137	8.05251	8.0006±0.0860	6.66637	6.52817	3.11116	5.4352±2.0139	-2.56535	0.0365326	0.0668627
Q53GQ0	HSD17B12	7.59513	7.56616	7.50223	7.5545±0.0475	6.5626	5.90543	6.6686	6.3789±0.4134	-1.17563	0.00239286	0.0083615
P51659	HSD17B4	6.49413	6.73591	6.87862	6.7029±0.1944	5.9479	5.82859	6.05195	5.9428±0.1118	-0.760072	0.0037797	0.011718
P56937	HSD17B7		3.73348	3.43741	3.5854±0.2094
Q92506	HSD17B8	3.84788	3.66766	3.87396	3.7965±0.1123
Q3SXM5	HSDL1	5.19375	5.42508	4.9496	5.1895±0.2378	6.0441	3.38729	3.23202	4.2211±1.5806	-0.968337	0.251593	0.330734
Q6YN16	HSDL2			3.83315
P07900	HSP90AA1	9.98038	9.9246	9.89026	9.9317±0.0455	10.1121	9.92181	10.1835	10.0725±0.1353	0.140714	0.369003	0.45149
P08238	HSP90AB1	11.6587	11.6139	11.54	11.6042±0.0599	11.754	11.8615	10.9364	11.5173±0.5059	-0.0868726	0.760315	0.801116
Q58FF8	HSP90AB2P	7.94867	7.74456	7.65312	7.7821±0.1513	3.76523	3.96372	4.03285	3.9206±0.1389	-3.86151	3.33e-07	2.95e-05
P14625	HSP90B1	9.24084	9.23945	9.04372	9.1747±0.1134	9.05647	9.00081	8.85757	8.9716±0.1026	-0.203054	0.216928	0.292856
O43301	HSPA12A		3.05293	1.4847	2.2688±1.1089	3.2425	1.50561	2.46652	2.4049±0.8701	0.13606	0.852137	0.878412
Q0VDF9	HSPA14		2.57148	2.47753	2.5245±0.0664
P0DMV9;P0DMV8	HSPA1B;HSPA1A	10.5112	10.4914	10.4336	10.4787±0.0403	11.7808	11.6906	11.8969	11.7894±0.1034	1.31069	7.86e-05	0.000830121
P34932	HSPA4	7.66777	7.69982	7.59379	7.6538±0.0544	7.51235	7.43253	7.43819	7.4610±0.0445	-0.192772	0.196144	0.27084
O95757	HSPA4L	3.75271	3.71952	4.53859	4.0036±0.4636	3.36993	5.02914	4.88155	4.4269±0.9183	0.423271	0.430616	0.510711
P11021	HSPA5	10.3252	10.7988	10.7527	10.6256±0.2611	10.0003	9.85612	9.98945	9.9486±0.0803	-0.676938	0.00976084	0.024203
P17066	HSPA6	4.68285	4.58952	4.58712	4.6198±0.0546	5.97814	5.79823	6.18236	5.9862±0.1922	1.36641	0.000135684	0.00116287
P11142	HSPA8	11.1922	11.2614	11.3019	11.2518±0.0555	10.9546	10.9911	10.9826	10.9761±0.0191	-0.275773	0.0804264	0.127548
P38646	HSPA9	8.83349	8.77174	8.76643	8.7906±0.0373	8.75618	8.65709	8.54594	8.6531±0.1052	-0.137482	0.359914	0.442999
P04792	HSPB1	11.1133	11.0785	10.9479	11.0466±0.0872	12.0691	11.775	12.1934	12.0125±0.2149	0.965951	0.0012158	0.00515049
Q9NZL4	HSPBP1		3.25836			2.36271	1.76281	2.66176	2.2624±0.4578
P10809	HSPD1	9.78538	9.98841	9.88074	9.8848±0.1016	9.5115	9.34838	9.47005	9.4433±0.0848	-0.44153	0.0212285	0.0442081
P61604	HSPE1	10.2977	10.2837	10.2843	10.2886±0.0079	5.31496	6.97435	7.12395	6.4711±1.0040	-3.81747	0.000232765	0.00156433
P98160	HSPG2	2.75664	2.73605	2.27141	2.5880±0.2744		2.26284	2.09052	2.1767±0.1218	-0.411351	0.131584	0.193349
Q92598	HSPH1	5.42414	5.27917	5.4482	5.3838±0.0914	7.11978	6.34959	6.7347	6.7347±0.3851	1.35085	0.000983237	0.00447156
Q92743	HTRA1	6.85884	7.08824	6.87581	6.9410±0.1278	2.94242	4.1079	4.59959	3.8833±0.8511	-3.05766	0.000361613	0.00217143
O43464	HTRA2			2.2218
Q7Z6Z7	HUWE1	2.16402	4.71251	4.78382	3.8868±1.4924	-0.407146	2.74129	1.04374	1.1260±1.5758	-2.76082	0.0364338	0.0668627
Q9Y4L1	HYOU1	6.44726	6.06116	6.41021	6.3062±0.2130	4.94432	5.32298	3.35286	4.5401±1.0454	-1.76616	0.0143365	0.0328195
P41252	IARS1	5.40262	5.18116	5.08952	5.2244±0.1610	4.22758	4.83988	4.21405	4.4272±0.3575	-0.797267	0.0120934	0.0287132
Q9NSE4	IARS2	4.02103	3.69354	2.85315	3.5226±0.6024		2.37258
P14735	IDE					3.64518	3.99189	5.08503	4.2407±0.7515
O75874	IDH1	9.14491	8.75788	8.91588	8.9396±0.1946	8.14681	7.96702	8.25043	8.1214±0.1434	-0.818137	0.00308237	0.0100339
P48735	IDH2	8.80974	8.57105	8.68437	8.6884±0.1194	8.27798	8.19954	8.24541	8.2410±0.0394	-0.447408	0.0194035	0.041402
P50213	IDH3A	2.26552	3.05379		2.6597±0.5574	5.48778	5.60618	5.54355	5.5458±0.0592	2.88618	0.000141598	0.00117555
P51553	IDH3G	2.66577	2.22832	7.92922	4.2744±3.1727
Q13907	IDI1	6.61103	7.04347	7.0411	6.8985±0.2490	4.20075	3.86032	4.67874	4.2466±0.4111	-2.65193	5.12e-05	0.000633832
Q9Y5U9	IER3IP1							5.4408
P13164;Q01629;Q01628	IFITM1;IFITM2;IFITM3	5.79602		5.85061	5.8233±0.0386
Q9BW83	IFT27	5.02	5.01622	3.78124	4.6058±0.7141			3.24991
P78318	IGBP1	3.74088	3.08134	3.20086	3.3410±0.3514	3.08929
Q9NZI8	IGF2BP1	8.17223	8.00081	7.91048	8.0278±0.1329	6.48198	5.51566	6.35456	6.1174±0.5250	-1.91044	0.000535266	0.00290406
Q9Y6M1	IGF2BP2	6.24816	6.53601	5.85845	6.2142±0.3401	4.39845	5.50397	5.46472	5.1224±0.6273	-1.09183	0.0228653	0.0464439
O00425	IGF2BP3	6.98481	7.01852	6.87257	6.9586±0.0764	4.05707
P11717	IGF2R					-0.439065
P18065	IGFBP2	4.31665	5.10496	4.69679	4.7061±0.3942			4.30631
P24593	IGFBP5	4.3839	4.29574	3.6907	4.1234±0.3774	4.11969	3.88417		4.0019±0.1665	-0.12152	0.679022	0.731912
Q16270	IGFBP7	5.68725	5.83861	5.98724	5.8377±0.1500
Q8WX77	IGFBPL1	4.26055				2.81199
P0DOX5;P01857	IGHG1	3.35937	3.46908		3.4142±0.0776	4.1626	4.42608	4.27133	4.2867±0.1324	0.872442	0.0043967	0.0132008
A6NGN9	IGLON5		4.73653
O75054	IGSF3	4.8774	4.4368	4.02413	4.4461±0.4267	3.53452	3.22766	3.77341	3.5119±0.2736	-0.934243	0.0136326	0.0317581
Q969P0	IGSF8		1.83316	2.40423	2.1187±0.4038	2.68484
Q12905	ILF2	8.14964	7.72669	7.90223	7.9262±0.2125	5.42841	4.4535	5.76645	5.2161±0.6817	-2.71007	0.0002813	0.00175741
Q12906	ILF3	5.32667	4.62528	5.22329	5.0584±0.3787	3.05402	2.46033	3.90319	3.1392±0.7252	-1.91923	0.00321656	0.0103348
Q9H0C8	ILKAP	1.56929		0.987708	1.2785±0.4112
A1L0T0	ILVBL	3.20242	3.91277	2.40562	3.1736±0.7540	3.983	5.21067	5.22072	4.8048±0.7117	1.63119	0.0178255	0.0388891
Q16891	IMMT	4.74321	5.19042	5.0302	4.9879±0.2266	5.80819	1.32963	4.45341	3.8637±2.2968	-1.1242	0.343799	0.429576
P12268	IMPDH2	7.908	7.82106	7.77002	7.8330±0.0698	7.09366	7.33249	7.66544	7.3639±0.2872	-0.469162	0.0478611	0.0832689
Q16352	INA	6.80858	6.94667	7.16296	6.9727±0.1786	8.86539	8.30993	8.87046	8.6819±0.3222	1.70919	0.000212739	0.00146739
Q96PE3	INPP4A	2.76531	2.5015	3.06873	2.7785±0.2838	2.41298	2.26158	2.40458	2.3597±0.0851	-0.418805	0.0691769	0.111859
P01308;F8WCM5	INS;INS-IGF2	9.33847	9.50779	12.6776	10.5080±1.8809	7.93938	7.48952	8.03798	7.8223±0.2924	-2.68567	0.0250139	0.0493496
O00410	IPO5	2.94866	2.79841	2.23027	2.6591±0.3789	3.32524	3.29951	3.08483	3.2365±0.1320	0.577414	0.044735	0.0789404
O95373	IPO7	5.10431	4.92634	4.59886	4.8765±0.2564	4.92903	4.86288	4.46047	4.7508±0.2536	-0.125712	0.576356	0.642879
Q96P70	IPO9	2.26071	0.491775	1.88081	1.5444±0.9312	2.42438	1.07815	2.81875	2.1071±0.9126	0.56266	0.404172	0.487767
P46940	IQGAP1	3.84002	3.91753	4.49808	4.0852±0.3597	5.76164	5.68571	6.02548	5.8243±0.1783	1.73907	0.000265236	0.00166547
Q13576	IQGAP2	1.896	1.05854		1.4773±0.5922	1.05796	1.13923		1.0986±0.0575	-0.378676	0.344703	0.43027
Q6DN90	IQSEC1	2.12977	2.2145	1.62954	1.9913±0.3161
O43187	IRAK2		0.459219				4.89155	4.8301	4.8608±0.0435
Q7Z5L9	IRF2BP2		2.35533	2.14326	2.2493±0.1500
Q9H1B7	IRF2BPL	3.3505	4.05841	3.9603	3.7897±0.3835	1.73515	1.46075	1.3679	1.5213±0.1910	-2.26847	7.71e-05	0.000830121
Q8WZA9	IRGQ	4.82259	5.47105	4.8035	5.0324±0.3800	5.57665	5.02447	5.19778	5.2663±0.2824	0.233916	0.398213	0.481986
Q86U28	ISCA2	3.55072
Q6UXK2	ISLR2			3.41763		3.23277	2.91532	2.80733	2.9851±0.2212
Q96CN7	ISOC1	5.08003	5.67023		5.3751±0.4173	4.06825	3.73262	4.15615	3.9857±0.2235	-1.38945	0.0033237	0.0106513
Q96AB3	ISOC2		6.34979
Q9NPH2	ISYNA1	7.60261	7.57425	7.34435	7.5071±0.1416	7.3057	6.90569	6.99569	7.0690±0.2098	-0.438047	0.0464358	0.0814767
P17301	ITGA2	2.8506	1.6504	1.58693	2.0293±0.7120
P23229	ITGA6	-0.692603	-0.675496	-0.397956	-0.5887±0.1654
P06756	ITGAV	2.55376	1.13346	1.60173	1.7630±0.7237
P05556	ITGB1	4.75828	3.69201	4.78181	4.4107±0.6225	1.23275
P07476	IVL					6.22002	6.57331	6.70699	6.5001±0.2516
P0C870	JMJD7						2.79793	2.89428	2.8461±0.0681
Q9UK76	JPT1	8.63871	8.82461	9.01088	8.8247±0.1861
Q9H910	JPT2		4.31611
P14923	JUP	4.70997	4.46416	5.27228	4.8155±0.4143	10.9914	10.9407	11.0405	10.9909±0.0499	6.17542	1.94e-07	2.33e-05
Q15046	KARS1	4.84475	4.46139	3.94442	4.4169±0.4518	5.47558	5.31436		5.3950±0.1140	0.978117	0.0245069	0.048738
Q8IYT4	KATNAL2	6.6765	6.53851	6.41575	6.5436±0.1304	6.87034	6.67592	6.72928	6.7585±0.1005	0.214926	0.201767	0.276896
O94819	KBTBD11	4.28359	3.88399	4.49144	4.2197±0.3087	4.66606	2.98663	5.08975	4.2475±1.1123	0.0278081	0.961902	0.968163
Q96CX2	KCTD12	6.64717	6.51633	6.3554	6.5063±0.1461	4.99231	4.5112	4.451	4.6515±0.2967	-1.85479	9.24e-05	0.000915171
O60341	KDM1A	2.39745	4.03885	4.31994	3.5854±1.0384
Q06136	KDSR							3.49321
Q07666	KHDRBS1	7.24908	6.66109	7.06789	6.9927±0.3011	5.13172	6.00305	5.58089	5.5719±0.4357	-1.4208	0.00228413	0.00811918
Q92945	KHSRP	7.42674	7.52208	7.4298	7.4595±0.0542	5.37286	5.92669	5.78945	5.6963±0.2884	-1.76321	8.39e-05	0.00085048
Q9ULH0	KIDINS220	0.727511	0.971446	0.781659	0.8269±0.1281		-0.0208776
Q12756;O60333	KIF1A;KIF1B	1.87	0.745452		1.3077±0.7952			1.30119
Q7Z4S6	KIF21A	1.28507		0.16908	0.7271±0.7891
O75037	KIF21B	-0.634966		-0.0964523	-0.3657±0.3808
O00139	KIF2A	4.30961	4.49816	4.39105	4.3996±0.0946	4.73017	1.82163	3.96476	3.5055±1.5077	-0.894081	0.26222	0.342
P33176	KIF5B	2.1114	3.74546	3.49989	3.1189±0.8811	2.90762	3.36367	2.19724	2.8228±0.5878	-0.296072	0.586218	0.652115
O60282	KIF5C	6.32287	6.26521	5.94337	6.1771±0.2045	6.03042	5.21137	5.91437	5.7187±0.4432	-0.458428	0.132165	0.193569
Q96EK5	KIFBP	2.21421					2.41417
Q07866	KLC1	4.61776	4.82619	5.22508	4.8897±0.3086	5.04577	4.35073	3.60065	4.3324±0.7227	-0.557291	0.204535	0.280188
Q9NSK0	KLC4		0.573802	2.61656	1.5952±1.4444
Q92876	KLK6					3.79716	4.11025	4.41679	4.1081±0.3098
P52294	KPNA1	2.83001		3.22575	3.0279±0.2798			2.5224
P52292	KPNA2	4.00476	3.87486	4.01916	3.9663±0.0795			3.26573
O60684	KPNA6	2.73768	4.23596	3.40479	3.4595±0.7506	4.18436	4.23488	4.27835	4.2325±0.0470	0.773055	0.0858804	0.134815
Q14974	KPNB1	8.26193	7.83652	8.11483	8.0711±0.2161	6.9787	6.73303	5.31956	6.3438±0.8955	-1.72733	0.00873746	0.0223731
Q6YP21	KYAT3	3.91062	3.94772	2.87759	3.5786±0.6074		3.6967	2.55039	3.1235±0.8106	-0.455095	0.410015	0.492895
P32004	L1CAM	4.84055	4.28901	4.38202	4.5039±0.2953	3.27216	3.40151	3.99719	3.5570±0.3867	-0.946902	0.0112484	0.0271232
P25391	LAMA1	0.77601	-0.0083742	0.31051	0.3594±0.3945
O15230	LAMA5		0.3572	-0.269984	0.0436±0.4435
P07942	LAMB1	4.44455	3.99993	4.26708	4.2372±0.2238	2.23741
P11047	LAMC1	4.89461	4.83511	4.43356	4.7211±0.2508		2.39623	2.25512	2.3257±0.0998	-2.39542	0.000105522	0.000989713
P11279	LAMP1	3.45604	3.86657	3.37861	3.5671±0.2622	5.61826	5.41908		5.5187±0.1408	1.9516	0.00033618	0.00204854
P13473	LAMP2	5.34475	5.83485	5.706	5.6285±0.2541	5.89216	5.81832	5.86108	5.8572±0.0371	0.228655	0.24234	0.320614
Q6IAA8	LAMTOR1	5.96541	5.41407	5.40171	5.5937±0.3219	5.8763	5.08159	4.72245	5.2268±0.5905	-0.366949	0.324085	0.408657
Q0VGL1	LAMTOR4	5.22024	5.56683	5.71874	5.5019±0.2555	6.77072		6.81023	6.7905±0.0279	1.28854	0.00186757	0.00700055
O43813	LANCL1	3.17827	5.05728	4.62159	4.2857±0.9835	6.49904	5.57006	4.951	5.6734±0.7792	1.38765	0.0614139	0.100902
P28838	LAP3	5.68462	5.87356	5.12606	5.5614±0.3887			3.80307
Q6PKG0	LARP1		3.30927	2.38009	2.8447±0.6570
Q9P2J5	LARS1	5.29747	5.12251	5.39948	5.2732±0.1401	3.95199	3.84393	4.56122	4.1190±0.3867	-1.1541	0.00251929	0.00867658
Q14847	LASP1	7.0284	6.88798	6.76181	6.8927±0.1334		4.43867
Q14739	LBR	5.73192	5.50155	5.17801	5.4705±0.2783	3.61706	3.91251	4.16867	3.8994±0.2760	-1.57108	0.000423305	0.00240197
Q9UIC8	LCMT1	2.26573	2.82505		2.5454±0.3955	3.46754		4.57386	4.0207±0.7823	1.47531	0.0365393	0.0668627
Q9H6V9	LDAH	4.10795	4.26534	4.02724	4.1335±0.1211	3.88547		3.74769	3.8166±0.0974	-0.31693	0.13245	0.193665
P00338	LDHA	8.87529	8.8542	8.73125	8.8202±0.0778	8.07501	9.11602	9.55355	8.9149±0.7595	0.094614	0.812501	0.848872
P07195	LDHB	8.80178	8.84408	8.65724	8.7677±0.0980	8.8194	7.99704	9.09556	8.6373±0.5714	-0.130364	0.680725	0.732224
Q8NC56	LEMD2	4.62126	4.77172	4.22447	4.5391±0.2827		1.71493	2.70806	2.2115±0.7023	-2.32765	0.00138975	0.00574956
O95202	LETM1	5.15273	4.30058	4.266	4.5731±0.5023	3.57487	4.5943	5.35513	4.5081±0.8933	-0.0650062	0.900664	0.916973
P09382	LGALS1	9.73788	9.80362	9.21769	9.5864±0.3210	8.31597	8.13128	8.28724	8.2448±0.0994	-1.34157	0.000584058	0.00306135
P17931	LGALS3	7.14934	7.49228	7.43127	7.3576±0.1829	6.46842	6.4876	7.95915	6.9717±0.8552	-0.385906	0.405357	0.48872
Q08380	LGALS3BP			3.35354		5.18538
P47929	LGALS7	3.60581	4.71121		4.1585±0.7816	10.966	10.8295	10.798	10.8645±0.0893	6.706	7.91e-06	0.000225923
Q3ZCW2	LGALSL	3.3745				6.17437	6.46961	6.46881	6.3709±0.1702
P49916	LIG3	1.33026	1.08744	1.78059	1.3994±0.3517
Q15334	LLGL1	5.40396	5.32916	5.59943	5.4442±0.1396	4.49013	3.50346	2.65253	3.5487±0.9196	-1.89548	0.00596187	0.0166852
P49257	LMAN1	2.90206	4.49437	4.80976	4.0687±1.0226	5.97743	5.69964	6.58517	6.0874±0.4529	2.01869	0.00976336	0.024203
Q12907	LMAN2	4.31245	3.86337	4.20848	4.1281±0.2351
P02545	LMNA	8.41922	8.58802	8.37749	8.4616±0.1115	7.25896	7.05277	7.65681	7.3228±0.3070	-1.13873	0.00126968	0.00531477
P20700	LMNB1	8.46161	8.33891	8.15232	8.3176±0.1557	6.73761	7.06286	6.79641	6.8656±0.1733	-1.45198	0.000134551	0.00116287
Q03252	LMNB2	6.26036	6.10825	7.80711	6.7252±0.9400	4.77392	4.71258	4.4676	4.6514±0.1621	-2.07387	0.00435436	0.0131374
Q9C0E8	LNPK	4.91529	4.911	4.72084	4.8490±0.1111	5.25805	5.12243	5.21444	5.1983±0.0692	0.349263	0.0495524	0.08549
P36776	LONP1	5.98952	5.85718	5.90931	5.9187±0.0667	4.25559	4.32698	4.68624	4.4229±0.2308	-1.49573	0.000122575	0.00110675
Q86WA8	LONP2	1.547
P23490	LORICRIN					9.38006	8.27291	8.71267	8.7885±0.5575
Q8NF37	LPCAT1	5.0613	4.34979	3.0576	4.1562±1.0158	2.18334		4.73269	3.4580±1.8027	-0.698212	0.496492	0.572377
P06858	LPL	6.67441	6.43897	6.49241	6.5353±0.1234	4.3965	4.45308	5.04856	4.6327±0.3612	-1.90255	0.000133181	0.00116287
Q5VUJ6	LRCH2			1.0432
Q07954	LRP1	3.15872	3.03255	2.76972	2.9870±0.1985	0.0458897	-0.376358		-0.1652±0.2986	-3.15223	3.59e-05	0.000516905
P42704	LRPPRC	2.72501	3.64585	3.70935	3.3601±0.5509		0.200514	2.13751	1.1690±1.3697	-2.19106	0.021087	0.0440618
Q9H9A6	LRRC40	4.20964	4.67544	4.13277	4.3393±0.2936		2.42357
Q8N1G4	LRRC47	7.235	6.9177	7.3548	7.1692±0.2259	4.83362	5.26309	5.37236	5.1564±0.2848	-2.01281	8.09e-05	0.000833837
Q96AG4	LRRC59	5.41754	5.1046	4.69608	5.0727±0.3618	5.05348	3.58436	3.51989	4.0526±0.8674	-1.02016	0.0686687	0.111182
Q13449	LSAMP	4.95696	5.718	4.13984	4.9383±0.7892
Q3MHD2	LSM12	4.45859
Q9Y333	LSM2	5.774	6.76955	6.93776	6.4938±0.6290
P62310	LSM3	9.1901	9.06458	9.13378	9.1295±0.0629	8.11511	7.29828	7.30571	7.5730±0.4695	-1.55645	0.000917365	0.00421373
Q9Y4Z0	LSM4	6.58702	5.92959	5.79049	6.1024±0.4254
Q9Y4Y9	LSM5		7.15979
O95777	LSM8		3.90769	3.94699	3.9273±0.0278
P48449	LSS	6.58182	6.79827	6.48178	6.6206±0.1618	5.32308	6.82394	6.86061	6.3359±0.8773	-0.284745	0.540766	0.612571
P09960	LTA4H	3.37549	1.86179	3.19976	2.8123±0.8279	2.80494	3.73453	4.57776	3.7057±0.8868	0.893398	0.177773	0.250177
Q9Y383	LUC7L2	3.93018	3.3679		3.6490±0.3976
O95232	LUC7L3		3.24464	4.25471	3.7497±0.7142		2.77724	3.19898	2.9881±0.2982	-0.761567	0.152193	0.218656
P51884	LUM	5.18647	5.19075	5.22539	5.2009±0.0213
O95867	LY6G6C					5.34504	5.66677		5.5059±0.2275
O94772	LY6H	3.59383	4.19282	3.6465	3.8111±0.3317	4.3943	4.95945		4.6769±0.3996	0.865824	0.0328513	0.0612928
O75608	LYPLA1	5.45029	5.6548	4.36423	5.1564±0.6937	5.96547	6.33557		6.1505±0.2617	0.994074	0.0745917	0.11952
O95372	LYPLA2	4.29152		4.23343	4.2625±0.0411	5.00477
Q5VWZ2	LYPLAL1	2.90213		2.07891	2.4905±0.5821	3.15941
Q5U5X0	LYRM7	5.75446				5.00045	5.3448		5.1726±0.2435
P61626	LYZ			3.79159			5.85131
Q08AI8	MAB21L4					4.49386	2.99447	4.54441	4.0109±0.8806
Q9UPN3	MACF1	-0.693915	1.01825	0.196757	0.1737±0.8563	0.147521	-0.355916	-0.77552	-0.3280±0.4622	-0.501668	0.33226	0.416842
Q9BQ69	MACROD1	5.41189		5.41764	5.4148±0.0041
O75367	MACROH2A1	8.80111	8.87109	8.70714	8.7931±0.0823	8.24703	8.22107	8.36173	8.2766±0.0748	-0.516506	0.00975989	0.024203
Q9P0M6	MACROH2A2	8.87931	8.89902	8.8801	8.8861±0.0112	8.4472	8.5214	8.49955	8.4894±0.0381	-0.396763	0.0222315	0.0455303
Q9UNF1;Q9Y5V3	MAGED2;MAGED1	1.56273	1.88966	1.8168	1.7564±0.1716	2.58261
P61326	MAGOH					5.08751	4.96033	5.30234	5.1167±0.1729
Q96A72	MAGOHB	6.22724	6.92483	7.06575	6.7393±0.4490	5.28938	5.58653	5.80169	5.5592±0.2572	-1.18007	0.00515282	0.0148926
Q969L2	MAL2					8.96647	6.84163		7.9040±1.5025
O00754	MAN2B1	1.56215	2.56283		2.0625±0.7076
P78559	MAP1A	0.740371	0.187827		0.4641±0.3907	1.25136
P46821	MAP1B	8.96686	8.91484	8.85863	8.9134±0.0541	7.642	7.74544	7.73234	7.7066±0.0563	-1.20685	0.000101667	0.000982515
Q9H492	MAP1LC3A		8.06813
Q9GZQ8;A6NCE7	MAP1LC3B;MAP1LC3B2	5.60604	8.51295	6.80754	6.9755±1.4607
Q66K74	MAP1S	5.3862	3.73446	5.33211	4.8176±0.9384	1.57589		2.51578	2.0458±0.6646	-2.77176	0.00676296	0.0185494
P11137	MAP2	6.02329	6.01898	5.81062	5.9510±0.1216	5.76306	5.66606	5.36848	5.5992±0.2056	-0.351762	0.0848694	0.133567
P36507;Q02750	MAP2K2;MAP2K1	4.87815	4.57669	4.90732	4.7874±0.1831		3.23951	3.14792	3.1937±0.0648	-1.59368	0.000401134	0.00232544
P52564	MAP2K6			2.47628				3.94333
P27816	MAP4	4.77517	4.01181	4.86732	4.5514±0.4696	1.69512
Q96JE9	MAP6			0.963815				1.5459
Q3KQU3	MAP7D1	3.17465		3.067	3.1208±0.0761		2.28623
P28482	MAPK1	6.26683	6.0623	6.69712	6.3421±0.3240	6.87362	3.65618	6.44087	5.6569±1.7461	-0.685191	0.448858	0.526964
Q8NDC0	MAPK1IP1L	8.13239	7.60693	7.61544	7.7849±0.3009
P27361	MAPK3	4.74679	3.84022		4.2935±0.6410	3.618	3.12351		3.3708±0.3497	-0.922748	0.0885286	0.137866
Q15691	MAPRE1	7.88987	7.83748	7.29933	7.6756±0.3269	5.20589	6.2574	5.81916	5.7608±0.5282	-1.91474	0.00096129	0.00438788
Q15555	MAPRE2		3.6747	1.81981	2.7473±1.3116	3.96286
Q9UPY8	MAPRE3		4.52184
P10636	MAPT	6.01806	6.14811	5.78499	5.9837±0.1840	1.9602	2.4094	1.55336	1.9743±0.4282	-4.00941	4.04e-06	0.000161289
P29966	MARCKS	7.69591	7.48221	7.21563	7.4646±0.2406	8.23482	8.03359	8.09278	8.1204±0.1034	0.655812	0.0102458	0.0251469
P49006	MARCKSL1	7.71276	7.63337	7.5633	7.6365±0.0748	7.89825	6.5663	7.81851	7.4277±0.7471	-0.20879	0.59884	0.662581
P27448	MARK3	0.820539	1.49736	1.32028	1.2127±0.3510			0.834774
P56192	MARS1	5.44178	5.52072	5.20836	5.3903±0.1624	5.43268	5.08826	5.56958	5.3635±0.2480	-0.0267792	0.892333	0.909988
Q00266	MAT1A	5.52235	5.63985	5.49594	5.5527±0.0766	4.26564	4.55079		4.4082±0.2016	-1.14449	0.00151121	0.00607421
P31153	MAT2A	6.53216	6.07111	6.15589	6.2531±0.2454	5.37956	5.13607		5.2578±0.1722	-0.995233	0.00656313	0.0180815
Q9NZL9	MAT2B	5.03709	5.1014	4.95593	5.0315±0.0729
P21941	MATN1	8.99214	9.04719	8.99096	9.0101±0.0321
O00339	MATN2					2.93229
O15232	MATN3	6.35674	6.29253	5.93932	6.1962±0.2248
O95460	MATN4	5.96371	6.01517	5.3002	5.7597±0.3988
P43243	MATR3	8.2364	8.01824	8.30738	8.1873±0.1507	5.21916	5.9492	6.58262	5.9170±0.6823	-2.27035	0.000663747	0.00337883
O95983	MBD3		4.0856	3.39127	3.7384±0.4910
Q96N66	MBOAT7	4.97709	2.08007	4.2874	3.7815±1.5133	3.58073	3.83992	3.85832	3.7597±0.1552	-0.0218609	0.977007	0.980177
Q9HCC0	MCCC2	2.56015		3.22101	2.8906±0.4673
P49736	MCM2	4.70102	4.26939	4.41985	4.4634±0.2191		1.24323	2.32819	1.7857±0.7672	-2.67771	0.000798421	0.00384417
P25205	MCM3	6.14497	6.25501	6.22545	6.2085±0.0570	3.32517	1.97628	3.41845	2.9066±0.8071	-3.30184	0.000173742	0.00134311
P33991	MCM4	6.19931	5.63789	4.89212	5.5764±0.6558		2.29958
P33992	MCM5	5.40489	4.8716	5.01397	5.0968±0.2761	3.84902	3.78301	2.82947	3.4872±0.5705	-1.60965	0.00255069	0.00871603
Q14566	MCM6	4.94161	4.56363	4.75706	4.7541±0.1890	1.93746	1.84526		1.8914±0.0652	-2.86274	2.48e-05	0.000429409
P33993	MCM7	7.08391	6.88252	7.18787	7.0514±0.1552	3.72543	4.23282	4.27491	4.0777±0.3058	-2.97371	6.86e-06	0.00021206
Q9ULC4	MCTS1					5.25117
P40925	MDH1	7.79399	7.75985	7.76875	7.7742±0.0177	5.24491	4.28366	5.96762	5.1654±0.8448	-2.6088	0.000777589	0.00380189
P40926	MDH2	10.673	10.7363	10.5691	10.6595±0.0844	10.4969	10.3475	10.164	10.3361±0.1668	-0.32335	0.0829679	0.131242
P21741	MDK		3.29053	3.45302	3.3718±0.1149
P23368	ME2	6.25744	5.87875	6.06647	6.0676±0.1893	5.80533	5.63606	4.9548	5.4654±0.4502	-0.602157	0.0621783	0.101739
P51608	MECP2	3.80622	3.74855		3.7774±0.0408
Q14696	MESD		4.7013	2.97973	3.8405±1.2173		3.55232
Q5EB52	MEST	5.44466	5.35301	5.49742	5.4317±0.0731
Q96S19	METTL26	1.91209	2.38653		2.1493±0.3355
Q9H8H3	METTL7A	5.38278	5.35331	5.34089	5.3590±0.0215	5.77869		5.24899	5.5138±0.3746	0.154846	0.512008	0.585355
P55001	MFAP2		4.21994	4.42779	4.3239±0.1470			3.90069
Q08431	MFGE8	4.51613	3.98506	3.43465	3.9786±0.5408			2.43741
Q14728	MFSD10						0.418686
P10620	MGST1					5.40449	5.55919	5.30646	5.4234±0.1274
O14880	MGST3	7.95621	7.53898	7.56731	7.6875±0.2331	7.32892	6.67911	6.9201	6.9760±0.3285	-0.711459	0.0208911	0.0437263
Q8TDZ2	MICAL1			2.45816		1.72116
O15344;Q9UJV3	MID1;MID2	2.7003	2.61852	2.76789	2.6956±0.0748
P14174	MIF	11.4917	11.4953	11.3405	11.4425±0.0884	11.1637	10.954	11.1062	11.0747±0.1084	-0.367829	0.0434625	0.0771351
Q9UNW1	MINPP1	2.70803		2.68686	2.6974±0.0150
Q14165	MLEC	4.51021	3.97281	3.59074	4.0246±0.4619	5.34119	5.14623	5.36744	5.2850±0.1209	1.26036	0.00278259	0.00930288
Q15773	MLF2					5.14116	5.37702		5.2591±0.1668
Q13015	MLLT11	5.59429	5.91133	5.6635	5.7230±0.1667
Q96EY8	MMAB		4.33764	4.11666	4.2271±0.1563		4.13723
Q96T76	MMS19	2.10152	1.9697	1.98404	2.0184±0.0723			1.6739
P22033	MMUT	3.80822	2.43416		3.1212±0.9716
Q13724	MOGS	5.4254	5.2432	5.44365	5.3707±0.1108	3.73952	2.24826	2.49658	2.8281±0.7990	-2.54263	0.000713587	0.00360288
Q7Z3U7	MON2		0.14466	0.243309	0.1940±0.0698		0.679326
Q9HCE1	MOV10		1.61274			2.00723	1.70835		1.8578±0.2113
O95563	MPC2	3.9606	4.16056		4.0606±0.1414
P34949	MPI	2.45485
P25325	MPST	5.65224	5.99188	6.54984	6.0647±0.4532	5.60896	5.34538	5.9638	5.6394±0.3103	-0.425273	0.191129	0.265768
Q9UBG0	MRC2	3.52115	2.60373	3.42576	3.1835±0.5044
P49959	MRE11	3.92839	2.8828	2.98655	3.2659±0.5761
Q8NDA8	MROH1	5.94081	-0.0474299		2.9467±4.2343
Q9P015	MRPL15		3.74124	3.30508	3.5232±0.3084
Q96DV4	MRPL38		1.08041
P43246	MSH2	1.11606		1.57607	1.3461±0.3253	1.82703
P52701	MSH6	2.90315	1.79799	2.54748	2.4162±0.5642
O43347	MSI1	6.80513	6.48913	6.82013	6.7048±0.1869	5.15996
Q96DH6	MSI2	5.30096	4.4605	4.30405	4.6885±0.5361
P26038	MSN	4.83995	4.7042	4.85145	4.7985±0.0819		2.31632
Q13330	MTA1	3.42121	3.33173	3.34975	3.3676±0.0473
O94776	MTA2		1.1916	1.88406	1.5378±0.4896
Q13126	MTAP	4.014	3.84607	3.67271	3.8443±0.1706
Q5VT66	MTARC1		1.3848	2.50623	1.9455±0.7930
P00846	MT-ATP6	6.6751	6.59832	6.45698	6.5768±0.1106		8.22667	8.0598	8.1432±0.1180	1.56644	0.000296848	0.001836
Q9NZJ7	MTCH1	1.54952				3.14939		3.08642	3.1179±0.0445
Q9Y6C9	MTCH2	6.45526	6.49886	6.02221	6.3254±0.2635	6.17553	6.18745	7.00344	6.4555±0.4746	0.130029	0.665367	0.72169
P00403	MT-CO2	8.19043	7.81738	8.47859	8.1621±0.3315	6.87985	7.10801	7.00144	6.9964±0.1142	-1.1657	0.00140447	0.00579109
Q86UE4	MTDH	5.09341	4.36028	4.222	4.5586±0.4683	4.01157	3.77405	3.62424	3.8033±0.1953	-0.755277	0.0317331	0.059747
Q9H019	MTFR1L			3.63246
P11586	MTHFD1	7.20923	7.33818	7.34662	7.2980±0.0770	6.47601	6.40878	6.45679	6.4472±0.0346	-0.850817	0.000720931	0.00362517
P03915	MT-ND5	4.6978	5.08121	4.81255	4.8639±0.1968	3.99364	3.90137	4.12429	4.0064±0.1120	-0.857421	0.00212732	0.00767199
P58546	MTPN	6.8981	7.00917	6.84579	6.9177±0.0834	6.89151	7.50156	7.07948	7.1575±0.3124	0.239832	0.273801	0.353691
P42285	MTREX	2.25433	1.8105		2.0324±0.3138
Q8WXI7	MUC16						-0.298802	0.906963	0.3041±0.8526
Q99102	MUC4							4.25915
P53602	MVD	7.15672	6.77087	6.15498	6.6942±0.5052	7.94016	6.59657	7.24068	7.2591±0.6720	0.564948	0.223366	0.299679
Q03426	MVK	3.97294	4.91287	4.84521	4.5770±0.5242	4.50453	4.00337	5.0034	4.5038±0.5000	-0.073241	0.847368	0.874954
Q9BQG0	MYBBP1A		0.877556	2.19025	1.5339±0.9282
Q9P2K5	MYEF2	6.16888	6.34463	5.61474	6.0427±0.3809	5.88469	5.77498	5.68935	5.7830±0.0979	-0.259742	0.292847	0.373841
Q9HB07	MYG1	4.34645	5.07579	4.96148	4.7946±0.3923	6.06169	5.48746	4.23866	5.2626±0.9321	0.468033	0.37918	0.462114
P35580	MYH10	7.67765	7.68838	7.35734	7.5745±0.1881	6.38803	6.443	6.57023	6.4671±0.0935	-1.10737	0.000478295	0.0026413
Q7Z406	MYH14	2.54935	2.40061	2.38676	2.4456±0.0901	5.35463	5.13659	4.91585	5.1357±0.2194	2.69012	3.99e-06	0.000161289
P35579	MYH9	6.6738	6.53066	6.39212	6.5322±0.1408	6.0874	6.06603	5.99833	6.0506±0.0465	-0.481609	0.0164611	0.0364265
P19105;O14950	MYL12A;MYL12B	7.70877	7.46047	5.81197	6.9937±1.0309	6.60052	6.54169	5.9253	6.3558±0.3740	-0.637905	0.275705	0.355157
P60660	MYL6	8.68818	8.92799	8.93902	8.8517±0.1417	9.24117	9.14207	9.29551	9.2263±0.0778	0.374524	0.0458891	0.0807465
Q92614	MYO18A	0.895006	1.03562	2.74395	1.5582±1.0293	0.378198	0.183131		0.2807±0.1379	-1.27753	0.0928245	0.143351
O43795	MYO1B			0.790343
Q9Y4I1	MYO5A	3.51761	2.0576	2.93317	2.8361±0.7348	3.7294	3.52817	4.03969	3.7658±0.2577	0.929624	0.0537223	0.0911585
Q9UM54	MYO6	2.40629	3.05025	3.44693	2.9678±0.5252	0.904381	4.03647	4.27164	3.0708±1.8799	0.103006	0.91523	0.928744
Q86TC9	MYPN		1.69972	1.60051	1.6501±0.0702
Q9BXJ9	NAA15	4.40192	4.07645	3.81105	4.0965±0.2959	2.14127	3.91936	3.09419	3.0516±0.8898	-1.04487	0.0633739	0.103558
E9PAV3;Q13765	NACA	0.745498	1.8376		1.2916±0.7722	2.26143
Q4G0N4	NADK2	3.62387	3.97718	3.96235	3.8545±0.1998	3.91389	4.16715	3.96805	4.0164±0.1334	0.161897	0.380583	0.463367
Q13564	NAE1	3.25405	2.85718	3.08006	3.0638±0.1989		2.49618
P17050	NAGA	2.81251	2.44908	2.63537	2.6323±0.1817	3.28255	3.41247		3.3475±0.0919	0.71519	0.0137461	0.0318426
Q9UJ70	NAGK	5.29809	2.93184	4.20499	4.1450±1.1843	6.911	6.84347	6.43394	6.7295±0.2582	2.5845	0.00445633	0.0133474
P54802	NAGLU	2.88326	3.26017	3.45395	3.1991±0.2902
P43490	NAMPT			1.91028		4.19372
Q9NR45	NANS	5.20372	6.06171	5.58227	5.6159±0.4300	3.88412
P55209	NAP1L1	6.96456	7.18982	7.46881	7.2077±0.2526	6.14548	6.38667	5.88864	6.1403±0.2491	-1.06747	0.00228042	0.00811918
Q99733	NAP1L4	7.46286	7.25205	7.36574	7.3602±0.1055	6.63036	4.97945		5.8049±1.1674	-1.55531	0.0273585	0.0531278
P54920	NAPA	3.59929	2.56926		3.0843±0.7283	5.39248	5.48314	5.23829	5.3713±0.1238	2.28703	0.00114112	0.00495285
O43776	NARS1	6.90009	7.37586	7.27412	7.1834±0.2505	7.00327	6.76177	7.2979	7.0210±0.2685	-0.16238	0.479375	0.556796
Q96I59	NARS2	1.34708	3.45919		2.4031±1.4935
P49321	NASP	4.67257	4.62903	4.87942	4.7270±0.1338	2.99593	2.98517	2.7959	2.9257±0.1125	-1.80134	2.19e-05	0.000398592
Q9H0A0	NAT10		1.84564
Q8IW45	NAXD	3.26194	3.22297		3.2425±0.0276			3.31649
Q8NCW5	NAXE	5.39195	5.02525	5.57102	5.3294±0.2782
A2RRP1	NBAS	-0.773122	1.80751	1.47372	0.8360±1.4035
Q8NFP9	NBEA	2.30923	1.51899		1.9141±0.5588	1.66381	1.68097	2.70336	2.0160±0.5953	0.101938	0.826309	0.860391
P13591	NCAM1	8.28545	8.23536	8.41341	8.3114±0.0918	8.51001	9.05667	9.26685	8.9445±0.3907	0.633104	0.032303	0.0606355
O14594	NCAN		2.63252			2.50176	4.2207	4.33215	3.6849±1.0261
Q6ZVX7	NCCRP1					6.87423	6.78319	7.34113	6.9995±0.2993
Q9UBB6	NCDN		1.36275				3.13306	3.66408	3.3986±0.3755
Q9Y2A7	NCKAP1	3.97128	4.07138	4.08593	4.0429±0.0624	4.01792	2.242	3.21708	3.1590±0.8894	-0.883861	0.0906311	0.14049
P19338	NCL	8.62333	8.43502	8.44303	8.5005±0.1065	6.59143	5.94469	6.30768	6.2813±0.3242	-2.21919	3.69e-05	0.000525106
Q969V3	NCLN	2.43635		2.08945	2.2629±0.2453
Q92542	NCSTN	1.46477
Q8TB73	NDNF		2.06059	2.62864	2.3446±0.4017	3.45834	2.67961		3.0690±0.5506	0.724357	0.137257	0.199515
Q92597	NDRG1	6.40677	6.74324	6.84244	6.6642±0.2283	8.85254	8.6948	8.95548	8.8343±0.1313	2.17012	1.85e-05	0.000366453
Q9UN36	NDRG2					6.00267	4.12794	5.21077	5.1138±0.9411
Q9UGV2	NDRG3	3.54348	3.86066		3.7021±0.2243
O95299	NDUFA10			5.6498				4.65625
Q9UI09	NDUFA12	4.82111	5.34769		5.0844±0.3723			3.48316
Q9P0J0	NDUFA13	6.43042	6.45277	6.94181	6.6083±0.2890	6.45795	4.02751	6.73889	5.7415±1.4909	-0.866885	0.277745	0.357142
O43678	NDUFA2	5.96623	5.36171	5.83745	5.7218±0.3184
Q16718	NDUFA5	6.36562	7.35613	6.44777	6.7232±0.5497		4.67805	5.37522	5.0266±0.4930	-1.69654	0.008692	0.0223571
P56556	NDUFA6	5.94767	6.72439	5.04702	5.9064±0.8394
Q16795	NDUFA9	4.74642	4.8032	4.61239	4.7207±0.0980		3.81897	4.44162	4.1303±0.4403	-0.590376	0.0609133	0.100466
O96000	NDUFB10	4.80687	5.20187	4.80416	4.9376±0.2288	5.72268	5.33631	5.4519	5.5036±0.1983	0.565999	0.0255549	0.0501295
O95168	NDUFB4	7.59767	6.87251	6.78087	7.0837±0.4475	6.96854	5.31316		6.1409±1.1705	-0.94283	0.155776	0.222769
O43674	NDUFB5			4.65434
O95169	NDUFB8		2.50585	2.63492	2.5704±0.0913
Q9Y6M9	NDUFB9	7.09835	7.11974	5.88337	6.7005±0.7077
P28331	NDUFS1	6.30818	6.43573	6.46261	6.4022±0.0825	4.28331	4.56756	3.81191	4.2209±0.3817	-2.18124	6.69e-05	0.000766402
O75306	NDUFS2	5.27046	4.99953	4.29868	4.8562±0.5015		2.89398
O75489	NDUFS3	7.45532	7.3393	7.12835	7.3077±0.1658	5.00535	5.79997	5.59465	5.4667±0.4125	-1.841	0.000288133	0.00179106
O75380	NDUFS6	5.42425	5.01977	5.36663	5.2702±0.2188
O75251	NDUFS7	4.52705	4.22986	5.49123	4.7494±0.6594	5.50145	3.20579	6.07112	4.9261±1.5168	0.176736	0.830241	0.863224
O00217	NDUFS8	5.58012	6.65354	6.37067	6.2014±0.5564	4.80367	4.45631	5.05256	4.7708±0.2995	-1.4306	0.00447138	0.0133601
P49821	NDUFV1	3.47221	3.77699	3.20586	3.4850±0.2858
P19404	NDUFV2	5.40396	5.26451		5.3342±0.0986
Q96PU5	NEDD4L	4.1244	3.1997	3.90371	3.7426±0.4829	3.5234		4.77271	4.1481±0.8834	0.405457	0.438173	0.516209
Q15843	NEDD8	9.91677	9.50423	9.67143	9.6975±0.2075			6.78756
P07196	NEFL					2.67844	2.58371	2.91083	2.7243±0.1683
P07197	NEFM					3.2717	3.2524		3.2620±0.0136
Q9H3P2	NELFA		2.7668
Q8WX92	NELFB	1.98482
Q8IXH7	NELFCD		2.77335	2.13006	2.4517±0.4549
Q92859	NEO1	2.45557		1.13332	1.7944±0.9350
P48681	NES	5.46595	5.70186	5.47143	5.5464±0.1346	4.10682	4.13908	3.78136	4.0091±0.1979	-1.53733	0.000104053	0.000989713
O94856	NFASC	1.03175		2.60914	1.8204±1.1154
Q12857;P08651	NFIA;NFIC	4.94456	3.73089	4.78758	4.4877±0.6601
O00712	NFIB	6.48147	6.7924	6.52139	6.5984±0.1692	4.28242
Q14938	NFIX	3.82362	3.96613	3.66098	3.8169±0.1527
Q8NBF2	NHLRC2	2.49007	2.8721	2.27393	2.5454±0.3029		1.94835	1.75759	1.8530±0.1349	-0.692398	0.0349258	0.0645788
Q96TA1	NIBAN2	3.95065	2.9164	2.45355	3.1069±0.7665	6.11164	5.90987	6.19261	6.0714±0.1456	2.96451	0.000263873	0.00166536
P14543	NID1	3.7518	3.05258	3.06991	3.2914±0.3988
Q14112	NID2	3.98969	4.24899	3.48015	3.9063±0.3911
Q9BPW8	NIPSNAP1	8.26185	8.35443	8.19366	8.2700±0.0807	8.79048	8.88509	8.55903	8.7449±0.1677	0.474886	0.0223193	0.0456347
O75323	NIPSNAP2	6.10406	5.92119	5.76314	5.9295±0.1706	5.91489	6.02134		5.9681±0.0753	0.0386471	0.845206	0.87345
Q9UFN0	NIPSNAP3A		4.29611	4.51923	4.4077±0.1578		4.31307
Q86X76	NIT1	2.82499				4.17039	3.75108	4.3882	4.1032±0.3238
Q9NQR4	NIT2	2.34253	2.1116	2.50603	2.3201±0.1982	5.04375	5.19852	4.49856	4.9136±0.3677	2.59356	3.23e-05	0.000481784
Q9BYT8	NLN			1.11918				3.21279
Q86W26	NLRP10					3.45003	4.283	1.90634	3.2131±1.2059
Q86UT6	NLRX1					3.79161	2.02214	3.49625	3.1033±0.9479
P15531	NME1	3.66933	5.40517	6.1002	5.0582±1.2520	5.30316
P22392;O60361	NME2;NME2P1	8.81794	9.0694	9.14032	9.0092±0.1694	9.39023	9.6378	10.0859	9.7046±0.3526	0.695421	0.0211342	0.044086
Q13232	NME3		3.40838
Q13423	NNT	5.78942	5.59892	5.67725	5.6885±0.0957	5.65706	4.95551	4.78132	5.1313±0.4636	-0.557234	0.0733382	0.117817
Q9Y3T9	NOC2L	0.725877	1.02893	1.87354	1.2094±0.5947
Q15233	NONO	8.51352	8.48365	8.17982	8.3923±0.1846	8.35243	8.40134	8.3501	8.3680±0.0289	-0.0243766	0.880693	0.901433
P46087	NOP2	1.35632	1.3421	1.35941	1.3526±0.0092
O00567	NOP56	4.9774	3.17179	4.19307	4.1141±0.9054	5.71696	4.24287	4.05075	4.6702±0.9116	0.556104	0.403124	0.486977
Q9Y2X3	NOP58	5.28925	5.19849	5.31323	5.2670±0.0605	4.80147	4.80764	5.61479	5.0746±0.4678	-0.192357	0.481689	0.558761
Q86U38	NOP9	2.76328		2.48013	2.6217±0.2002
Q9UNW9	NOVA2	4.88191	4.6419	5.03203	4.8519±0.1968	3.57045		4.09034	3.8304±0.3676	-1.02155	0.00870088	0.0223571
O15118	NPC1		2.60385	2.18063	2.3922±0.2993
P55786	NPEPPS	6.22764	6.65468	6.57791	6.4867±0.2277	6.56673	6.2653	6.16128	6.3311±0.2106	-0.15564	0.453931	0.531233
Q8TAT6	NPLOC4					3.10816	3.06626	4.18085	3.4518±0.6318
P06748	NPM1	10.5632	10.3827	10.3318	10.4259±0.1216	9.45694	8.60571	8.72017	8.9276±0.4620	-1.49831	0.00115806	0.00499137
O75607	NPM3	5.28586	5.63514	5.49005	5.4703±0.1755	4.46405
Q9Y639	NPTN	3.05608		2.60741	2.8317±0.3173
P15559	NQO1	2.17626	4.16642	4.18626	3.5096±1.1548
P10589;P24468	NR2F1;NR2F2		5.04128			3.65199
P01111	NRAS	7.27821	7.38458	7.28968	7.3175±0.0584	7.82863	7.39302	7.04343	7.4217±0.3934	0.104203	0.66241	0.719404
Q8IXM6	NRM	4.254	4.3661	4.30673	4.3089±0.0561
Q15738	NSDHL	5.55801	6.00235	5.98538	5.8486±0.2518	4.90085	3.29939	4.81472	4.3383±0.9008	-1.51026	0.0165136	0.0364774
P46459	NSF	5.80009	5.95484	5.27246	5.6758±0.3578	6.3455	6.0951	6.70957	6.3834±0.3090	0.707594	0.0330585	0.0615864
Q9UNZ2	NSFL1C	5.44556	5.29312	5.87628	5.5383±0.3024
Q08J23	NSUN2	-0.237955	-0.131322	-0.0854367	-0.1516±0.0782
P49902	NT5C2	3.08568		1.75979	2.4227±0.9375		2.22073	2.11421	2.1675±0.0753	-0.255265	0.641271	0.700616
Q9H857	NT5DC2	3.24788	3.63518	2.94751	3.2769±0.3447
Q9P121	NTM		0.742785	1.05078	0.8968±0.2178
Q9BSD7	NTPCR	3.33804	2.97753	3.63698	3.3175±0.3302			4.90726
Q9Y5Y2	NUBP2		4.30725			3.41448
Q02818	NUCB1	3.26774	2.34431	1.76434	2.4588±0.7582
P80303	NUCB2	2.53411		3.20189	2.8680±0.4722
Q8WVJ2	NUDCD2	3.61069	2.9869	2.49451	3.0307±0.5594		4.44262	4.54426	4.4934±0.0719	1.46274	0.00964377	0.0240997
P36639	NUDT1	5.78269	5.86725	5.17061	5.6069±0.3802			3.40492
Q96DE0	NUDT16		4.52279	4.23258	4.3777±0.2052
P50583	NUDT2		2.34691				4.09877	3.98606	4.0424±0.0797
O43809	NUDT21	5.71667	5.52947	6.01813	5.7548±0.2465	4.33408	4.54984		4.4420±0.1526	-1.3128	0.00190886	0.00709086
O95989	NUDT3		3.20781
A0A024RBG1;Q9NZJ9	NUDT4B		7.50107					5.38467
Q14980	NUMA1	4.02039	4.49988	4.3152	4.2785±0.2418	-0.912692
P57740	NUP107	2.36656	2.48197	2.24929	2.3659±0.1163			0.59114
Q8WUM0	NUP133	1.76975	2.36057		2.0652±0.4178
O75694	NUP155	3.24306	3.0968	3.08519	3.1417±0.0880	1.66644	2.38341	1.86021	1.9700±0.3709	-1.17166	0.0018011	0.00677191
Q5SRE5	NUP188		-0.576454					-1.28708
Q92621	NUP205						0.754953	0.51099	0.6330±0.1725
Q8TEM1	NUP210	2.24243	2.97169	2.82274	2.6790±0.3853	2.31811	1.36193	1.57938	1.7531±0.5012	-0.925816	0.0288913	0.0557544
Q8NFH5	NUP35	4.4282		4.12474	4.2765±0.2146
Q8NFH3	NUP43		4.34979	3.86123	4.1055±0.3455
Q9BVL2	NUP58	2.54527
Q9BW27	NUP85			0.230427
Q8N1F7	NUP93	3.79409	3.89589		3.8450±0.0720	3.0568	3.62325	2.914	3.1980±0.3751	-0.646975	0.0610948	0.100632
P61970	NUTF2	6.04471	6.15327	5.47594	5.8913±0.3638	7.86018	8.07696	7.75625	7.8978±0.1636	2.00649	0.000116567	0.00106024
Q9UBU9	NXF1	3.60926	3.3297	3.63885	3.5259±0.1706			2.46918
Q6DKJ4	NXN	4.1081	4.05186		4.0800±0.0398	3.34571	4.34225	3.61846	3.7688±0.5150	-0.31117	0.397283	0.481331
P04181	OAT	4.97591	4.66162	4.60256	4.7467±0.2007		5.15137	4.67422	4.9128±0.3374	0.166093	0.51766	0.59118
Q56VL3	OCIAD2		3.49227
O60502	OGA	3.34686	3.70342	3.33156	3.4606±0.2104	2.42031	2.46374	3.07287	2.6523±0.3649	-0.808308	0.0140732	0.032358
Q02218	OGDH	3.89583	4.67152	4.97033	4.5126±0.5546	2.35069	3.48763	3.35076	3.0630±0.6207	-1.44953	0.0125543	0.0296581
Q9NZT2	OGFR	2.05021	2.02059	1.41238	1.8277±0.3600
O15294	OGT	-0.0900017		0.756383	0.3332±0.5985		1.52638	1.9159	1.7211±0.2754	1.38795	0.0217893	0.0449972
Q9NTK5	OLA1	4.77148	5.31696	5.31399	5.1341±0.3141	5.80556	5.7231	4.94626	5.4916±0.4741	0.357494	0.273917	0.353691
Q6UWY5	OLFML1		1.9422	2.77972	2.3610±0.5922
Q9NRN5	OLFML3	2.35656	4.57166	5.17635	4.0349±1.4846
O60313	OPA1	2.43867	1.79208		2.1154±0.4572	0.638951	2.33372		1.4863±1.1984	-0.629037	0.399856	0.483501
Q14982	OPCML			4.41403		4.06733	3.67003	3.95874	3.8987±0.2053
P22059	OSBP	2.45405	2.08122		2.2676±0.2636
Q9BXB4;Q9BXB5	OSBPL11;OSBPL10			0.978268
Q9BZF1	OSBPL8	4.0836	3.80111	3.87209	3.9189±0.1470	3.67327	3.08222	3.78425	3.5132±0.3774	-0.405687	0.127961	0.189113
Q9NRP0	OSTC	4.59322		4.6902	4.6417±0.0686	6.32652	5.8815	5.83856	6.0155±0.2702	1.37382	0.00162693	0.00630883
P00480	OTC	2.7223	2.39663	3.34962	2.8228±0.4844
Q96FW1	OTUB1	7.03004	7.13372	7.14301	7.1023±0.0627	7.13053	5.99234	7.17474	6.7659±0.6703	-0.336381	0.363235	0.446034
P32242	OTX1	4.08993	4.70925		4.3996±0.4379
P55809	OXCT1	4.5566	3.9323	4.0066	4.1652±0.3410	5.43177	3.19677	5.43925	4.6893±1.2925	0.524093	0.445703	0.524082
O95747	OXSR1	5.09499	4.51555	4.65177	4.7541±0.3030
Q32P28	P3H1	3.01928	2.68658	2.77505	2.8270±0.1723	1.43393
Q8IVL6	P3H3		2.15149	2.41377	2.2826±0.1855
P13674	P4HA1	7.55294	7.60242	7.51236	7.5559±0.0451	4.48263	5.52213	3.64858	4.5511±0.9387	-3.00479	0.000614454	0.00316166
P07237	P4HB	7.48773	7.58955	7.3593	7.4789±0.1154	6.71531	6.13604	6.25587	6.3691±0.3058	-1.10978	0.00145258	0.00596957
Q9UQ80	PA2G4	7.20569	7.14344	7.04362	7.1309±0.0818	7.27914	7.98675	6.9833	7.4164±0.5156	0.285477	0.342925	0.429073
P11940	PABPC1	7.77873	7.5012	7.81889	7.6996±0.1730	6.69953	7.08095	7.19867	6.9931±0.2609	-0.706556	0.0111311	0.0269455
Q13310	PABPC4	4.6068	5.9464	4.64479	5.0660±0.7627		3.12149	2.93322	3.0274±0.1331	-2.03864	0.00740928	0.0199679
Q86U42	PABPN1	6.63708	6.21502	6.52296	6.4584±0.2183	5.6104	6.0879	6.08011	5.9261±0.2735	-0.532212	0.0435371	0.0771568
Q6VY07	PACS1	2.8095	2.55686	1.63348	2.3333±0.6191	2.29777
P43034	PAFAH1B1	4.80748	4.58881	4.73552	4.7106±0.1114	4.13288	5.35319	3.61342	4.3665±0.8931	-0.34411	0.466569	0.543964
P68402	PAFAH1B2	9.55852	9.64409	9.47507	9.5592±0.0845	8.45114	8.25865	8.30954	8.3398±0.0997	-1.21945	0.000137517	0.00116287
Q15102	PAFAH1B3	9.49013	9.51007	9.38368	9.4613±0.0680	9.04619	9.34801	9.64201	9.3454±0.2979	-0.115888	0.569833	0.636888
P00439	PAH	1.74781
P22234	PAICS	7.89566	8.09561	7.85455	7.9486±0.1290	7.6127	7.54337	8.10041	7.7522±0.3036	-0.196448	0.367207	0.449738
Q9H074	PAIP1	2.60436	3.52511	2.60309	2.9109±0.5320
Q13153	PAK1	3.5486	3.50079	3.96647	3.6720±0.2562		2.78692
Q13177	PAK2	5.48485	5.50048	5.63916	5.5415±0.0849		4.77095	3.87745	4.3242±0.6318	-1.2173	0.0104558	0.0255608
O75781	PALM	2.04086	3.41976		2.7303±0.9750
Q9NVE7	PANK4	2.88699	3.52545	3.98556	3.4660±0.5517	2.90239	3.41201	2.96989	3.0948±0.2768	-0.371232	0.286893	0.367377
O43252	PAPSS1	2.91884	3.35786	3.39895	3.2252±0.2661
Q99497	PARK7	8.35174	8.5844	8.78534	8.5738±0.2170	7.10708	6.73763	5.98919	6.6113±0.5696	-1.96253	0.000776224	0.00380189
P09874	PARP1	7.12464	7.03375	7.1121	7.0902±0.0493	5.28662	5.71447	6.31609	5.7724±0.5172	-1.31777	0.00307637	0.0100339
Q9BVG4	PBDC1	4.91814	5.26825	5.1524	5.1129±0.1784	3.88708	5.94567	3.64	4.4909±1.2659	-0.622013	0.351137	0.436539
Q96AQ6	PBXIP1	3.24103	3.23168		3.2364±0.0066			0.314679
P11498	PC	4.7411	5.31089	5.48533	5.1791±0.3892	2.4913
P61457	PCBD1	6.6479	6.66186	6.50408	6.6046±0.0873
Q15365	PCBP1	9.63988	9.69932	9.61996	9.6531±0.0413	10.0519	9.92119	9.88647	9.9532±0.0872	0.30013	0.0696744	0.112516
Q15366	PCBP2	9.0939	8.92774	8.75245	8.9247±0.1707	8.71039	7.89637	8.94582	8.5175±0.5507	-0.40717	0.223852	0.300006
P05165	PCCA	2.30227	2.37608		2.3392±0.0522
P05166	PCCB	3.42552	4.3007	3.1418	3.6227±0.6041	2.33322
Q5JVF3	PCID2		1.35036	0.887177	1.1188±0.3275
P22061	PCMT1	6.71945	8.34312	7.93648	7.6664±0.8449	6.73074	7.01471		6.8727±0.2008	-0.793628	0.186174	0.259838
P12004	PCNA	6.54301	6.17459	5.81705	6.1782±0.3630	4.03223	4.20368	3.88415	4.0400±0.1599	-2.13819	7.96e-05	0.000830121
Q15113	PCOLCE	4.5478	4.10545	4.41748	4.3569±0.2273
P48539	PCP4	6.22086	5.93007	5.94647	6.0325±0.1634
Q9UHG3	PCYOX1	5.04128	5.83737	4.66772	5.1821±0.5974	5.89011	5.92639	6.22909	6.0152±0.1861	0.83307	0.0410181	0.0737492
Q8NBM8	PCYOX1L	3.48019	3.59191	4.20324	3.7584±0.3892	3.88043	3.72394		3.8022±0.1106	0.0437375	0.881	0.901433
P49585;Q9Y5K3	PCYT1A;PCYT1B	1.89923	2.19004	2.89772	2.3290±0.5135	3.58298	3.79949	4.08505	3.8225±0.2518	1.49351	0.00242274	0.00844206
Q99447	PCYT2	3.78063	3.26318		3.5219±0.3659	1.53882	1.50231		1.5206±0.0258	-2.00134	0.00164046	0.00632165
Q13442	PDAP1	6.86886	6.93503	6.47123	6.7584±0.2509
Q53EL6	PDCD4	5.09643	5.27262	5.24094	5.2033±0.0939	4.55803	4.55232	4.36641	4.4923±0.1090	-0.711078	0.00270036	0.00907701
O14737	PDCD5	5.66159	2.50654	7.12069	5.0963±2.3584
O75340	PDCD6	7.43628	7.63632	6.98256	7.3517±0.3350	6.80556	5.25883	6.64767	6.2374±0.8511	-1.11437	0.0477409	0.0831937
Q8WUM4	PDCD6IP	5.54269	5.5713	5.5024	5.5388±0.0346	5.40798	5.0955	5.42377	5.3091±0.1851	-0.229714	0.191336	0.265768
Q6L8Q7	PDE12	3.64747	2.96593	3.58652	3.4000±0.3771	4.16371	4.18687		4.1753±0.0164	0.775314	0.0341376	0.0633108
Q9NRA1	PDGFC		2.10786
P08559	PDHA1	4.99107	5.20935	4.78674	4.9957±0.2113	5.29061	6.47159	6.29221	6.0181±0.6364	1.02242	0.0239589	0.0479565
P11177	PDHB	6.98877	7.02767	6.9124	6.9763±0.0586	7.09371	7.11663	7.0114	7.0739±0.0553	0.0976355	0.493325	0.569256
P30101	PDIA3	9.98082	9.77102	9.89871	9.8835±0.1057	8.2676	8.09299	7.96215	8.1076±0.1532	-1.77593	2.66e-05	0.000429409
P13667	PDIA4	6.73516	6.7211	6.95018	6.8021±0.1284	6.11247	5.98996	6.01415	6.0389±0.0649	-0.763286	0.00189271	0.00705206
Q15084	PDIA6	9.85822	9.72499	9.79715	9.7935±0.0667	7.96703	7.8704	8.02553	7.9543±0.0783	-1.83914	1.05e-05	0.000276464
Q15118	PDK1	4.76589	4.08905	4.21594	4.3570±0.3598	2.48409	2.49027	1.93174	2.3020±0.3207	-2.05492	0.000218635	0.00149421
Q96HC4	PDLIM5	3.39072	3.74838	3.6721	3.6037±0.1884	2.83906		2.97137	2.9052±0.0936	-0.698518	0.0157256	0.03517
Q9P0J1	PDP1		1.93149	1.56825	1.7499±0.2568
Q9NUG6	PDRG1		4.66874
Q29RF7	PDS5A	0.241404	0.164555	-0.656656	-0.0836±0.4978
Q9NTI5	PDS5B	2.3329	1.08687	1.82	1.7466±0.6263		1.39469
O00764	PDXK	6.09668	5.11034	4.39631	5.2011±0.8538	7.39365	6.82031	6.32376	6.8459±0.5354	1.6448	0.0154479	0.0346806
Q96GD0	PDXP	5.85485	5.72231	6.52574	6.0343±0.4307	4.4553	3.87318	3.47949	3.9360±0.4909	-2.09831	0.000741277	0.00369742
Q8NEN9	PDZD8		0.210731
Q15121	PEA15	8.27223	8.36846	8.17521	8.2720±0.0966	6.69316	7.61722	7.78409	7.3648±0.5876	-0.90714	0.0258354	0.0504917
P30086	PEBP1	9.89228	9.97154	9.90768	9.9238±0.0420	8.31137	8.49299	8.651	8.4851±0.1700	-1.43871	7.99e-05	0.000830121
Q9UBV8	PEF1	6.30858	6.81859	6.96178	6.6963±0.3433	6.7478	6.08897		6.4184±0.4659	-0.277931	0.419538	0.501904
Q8IZL8	PELP1	5.08886	3.76839	4.95124	4.6028±0.7259		4.34966	3.87766	4.1137±0.3338	-0.489171	0.34305	0.429073
P12955	PEPD	2.5446	2.66672	2.66382	2.6250±0.0697	4.11418	3.57067	4.88222	4.1890±0.6590	1.56398	0.00353724	0.0111818
Q96FX8	PERP						5.90654
O96011	PEX11B	2.54721	1.82718	1.74447	2.0396±0.4415			3.73412
O15067	PFAS	2.94799	2.82481		2.8864±0.0871			2.85086
O60925	PFDN1	4.85192		4.7614	4.8067±0.0640
Q9UHV9	PFDN2	6.41019	6.39502	5.9232	6.2428±0.2769		4.50319
O15212	PFDN6	4.74477	4.79407		4.7694±0.0349
P17858	PFKL	7.37904	7.00435	7.1873	7.1902±0.1874	7.01661	7.12298	6.57493	6.9048±0.2906	-0.285389	0.217785	0.292856
P08237	PFKM	6.0585	6.36219	5.45719	5.9593±0.4606	6.65578	7.05346	7.18354	6.9643±0.2750	1.00497	0.012073	0.0287132
Q01813	PFKP	6.72169	6.53464	6.4238	6.5600±0.1506	6.74911	6.39281	6.01841	6.3868±0.3654	-0.173267	0.47246	0.549279
P07737	PFN1	11.207	11.3725	11.3169	11.2988±0.0842	11.1583	10.713	10.7799	10.8837±0.2401	-0.415058	0.0559348	0.0935019
P35080	PFN2	8.05565	7.91256	7.6059	7.8580±0.2298	9.27149	9.23542	9.51186	9.3396±0.1503	1.48155	0.000183784	0.00137238
P18669	PGAM1	11.181	11.2107	11.2015	11.1977±0.0152	10.4558	10.3319	10.0257	10.2712±0.2214	-0.926592	0.00137376	0.00570249
Q96HS1	PGAM5		2.21487			3.10025	4.17475	3.09096	3.4553±0.6231
P52209	PGD	8.80744	8.57169	8.51796	8.6324±0.1540	8.61317	8.71387	8.67874	8.6686±0.0511	0.0362339	0.81645	0.851558
P00558	PGK1	11.1944	11.2799	11.0759	11.1834±0.1024	10.6453	10.4333	10.762	10.6136±0.1666	-0.569841	0.0112407	0.0271232
O95336	PGLS	9.19459	8.54781	8.48914	8.7439±0.3915	8.69952	8.63332	8.72457	8.6858±0.0471	-0.0580492	0.805633	0.84312
P36871	PGM1	3.61868	1.6085	1.89444	2.3739±1.0875	2.09607		1.77334	1.9347±0.2282	-0.439171	0.531025	0.603194
Q96G03	PGM2			0.16047
Q6PCE3	PGM2L1	3.52081	3.94751		3.7342±0.3017	4.30697		3.35166	3.8293±0.6755	0.0951594	0.830426	0.863224
O95394	PGM3	3.0628	3.53895	3.42916	3.3436±0.2493		3.87541	3.94556	3.9105±0.0496	0.566848	0.0453693	0.0799456
O00264	PGRMC1	10.1595	10.4798	10.2807	10.3067±0.1617	9.85635	9.69391	9.85843	9.8029±0.0944	-0.50377	0.0177623	0.0388197
O15173	PGRMC2	5.25206	8.3762	7.69007	7.1061±1.6419	8.43301	7.85293	8.43584	8.2406±0.3357	1.13448	0.205588	0.281225
Q32NB8	PGS1		1.42264
P35232	PHB	10.1034	9.82203	9.74465	9.8900±0.1888	9.90569	9.76263	9.68775	9.7854±0.1107	-0.104676	0.548364	0.618911
Q99623	PHB2	8.32063	7.91601	8.16738	8.1347±0.2043	9.43903	8.97517	8.72407	9.0461±0.3627	0.911421	0.00804605	0.0213583
Q9UPV7	PHF24	1.69708	1.85613		1.7766±0.1125
Q7RTV0	PHF5A	4.5667	4.18761	4.61765	4.4573±0.2350
O43175	PHGDH	9.6307	9.75996	9.73309	9.7079±0.0682	9.61798	9.05416	9.6559	9.4427±0.3370	-0.265235	0.24654	0.325128
Q9NRX4	PHPT1	6.0656	3.27043	6.18869	5.1749±1.6505	3.73577
P19957	PI3					8.59072	8.46002	8.70715	8.5860±0.1236
Q13492	PICALM	4.42351	4.76895	4.58702	4.5932±0.1728			2.50675
Q96S52	PIGS						2.40803
Q13526	PIN1	7.03724	6.97519	7.41084	7.1411±0.2357	4.98385		5.38254	5.1832±0.2819	-1.95789	0.0004223	0.00240197
P12273	PIP	5.04873		4.59333	4.8210±0.3220	7.28709	6.90483	7.3149	7.1689±0.2291	2.34791	0.000201464	0.00145311
P78356	PIP4K2B	3.92738	3.50815	3.79407	3.7432±0.2142		1.74426
Q86T03	PIP4P1	4.48122	4.17063	4.05785	4.2366±0.2193	4.0195	4.55734	4.0087	4.1952±0.3137	-0.0413856	0.857788	0.8835
O00625	PIR	1.56937		1.03558	1.3025±0.3775
Q9GZP4	PITHD1			4.82528
P48739	PITPNB			3.35043				3.46901
Q5JRX3	PITRM1		1.1419	1.28574	1.2138±0.1017
P14618	PKM	12.1384	12.1076	12.0543	12.1001±0.0426	11.0538	10.9316	11.218	11.0678±0.1437	-1.03229	0.000404911	0.00232965
Q13835	PKP1		2.40615			9.23138	9.23592	9.17995	9.2158±0.0311
Q9Y446	PKP3					7.78627	7.1252	7.10778	7.3397±0.3868
P51178	PLCD1	2.78278		2.74299	2.7629±0.0281
P19174	PLCG1					2.78841		0.907061	1.8477±1.3303
Q8IV08	PLD3	5.16011	5.14491	5.13185	5.1456±0.0141	5.12227	5.46063	5.13688	5.2399±0.1913	0.0943069	0.569956	0.636888
Q15149	PLEC	5.41627	5.1819	4.00775	4.8686±0.7547	4.57952	4.68383	5.35583	4.8731±0.4213	0.00441974	0.992072	0.993679
Q9HBL7	PLGRKT		3.79616	3.90793	3.8520±0.0790
O60664	PLIN3	4.58176	5.50446	4.91092	4.9990±0.4676
Q02809	PLOD1	5.71775	5.39511	5.37471	5.4959±0.1924		2.38897	2.63063	2.5098±0.1709	-2.98605	2.68e-05	0.000429409
O60568	PLOD3			-0.416867
O94903	PLPBP	4.68429	5.01131	4.53014	4.7419±0.2457	4.33503		5.16951	4.7523±0.5901	0.010359	0.975456	0.979636
P13797	PLS3	4.0504	3.90572	4.45661	4.1376±0.2856	5.93107	5.404	5.78557	5.7069±0.2722	1.5693	0.000436342	0.00245343
Q9UIW2	PLXNA1		-1.69071				1.30784	2.62756	1.9677±0.9332
Q9HCM2	PLXNA4	0.4765	0.0677969	0.793934	0.4461±0.3640
O15031	PLXNB2	1.13308
Q10713	PMPCA	0.800918
O75439	PMPCB	3.9847	2.21981	2.43471	2.8797±0.9629			3.48053
Q15126	PMVK	5.99199	6.2081	6.48237	6.2275±0.2458	4.26677	4.30923	4.48111	4.3524±0.1135	-1.87512	4.65e-05	0.000606083
Q96T60	PNKP			3.0791
Q9H307	PNN	4.51677	4.65077	4.74268	4.6367±0.1136
P00491	PNP	1.04623	2.55392		1.8001±1.0661
Q8WVV4	POF1B					9.50489	9.50296	9.78907	9.5990±0.1646
Q9H488	POFUT1	4.24287	2.98659	3.46431	3.5646±0.6341
Q9Y2G5	POFUT2		2.44245
Q7Z4H8	POGLUT3		4.04106	3.798	3.9195±0.1719
P28340	POLD1	2.69553	0.84476	1.61953	1.7199±0.9295
P49005	POLD2		3.82651	3.90295	3.8647±0.0541
Q9BY77	POLDIP3	3.14847		1.96452	2.5565±0.8372		2.2981
O15160	POLR1C			2.83793
P24928	POLR2A	2.78912	0.992215	2.13668	1.9727±0.9096		0.269081
P30876	POLR2B	2.74613	3.20582	2.11142	2.6878±0.5495		0.495236
P19387	POLR2C	3.80643		3.6583	3.7324±0.1047
P19388	POLR2E			1.49953				3.80422
Q15165	PON2	4.62435	4.69857	4.80003	4.7077±0.0882	4.78019		4.53353	4.6569±0.1744	-0.0507929	0.788969	0.828484
P16435	POR	6.04382	6.35662	6.14069	6.1804±0.1601	7.15519	6.54402	6.48846	6.7292±0.3699	0.548845	0.0535699	0.0910248
Q15063	POSTN		2.43817			3.72766	2.96733	3.14272	3.2792±0.3981
Q6S8J3;A5A3E0	POTEE;POTEF	5.67233	7.27993		6.4761±1.1367			4.00736
P0CG38;P0CG39	POTEI;POTEJ		6.56554	6.32051	6.4430±0.1733
Q15181	PPA1	8.11972	7.80706	7.46555	7.7974±0.3272	6.12806	7.32503	7.25627	6.9031±0.6721	-0.894323	0.0541574	0.091221
Q9H2U2	PPA2		4.07942
Q06203	PPAT	4.08937	3.97159	2.70884	3.5899±0.7653	4.80918	4.65358	3.45215	4.3050±0.7426	0.71504	0.216818	0.292856
P62937	PPIA	13.2917	13.278	13.239	13.2696±0.0273	12.7313	12.7834	12.7433	12.7527±0.0273	-0.516897	0.00720395	0.0194995
P23284	PPIB	8.62644	8.4147	8.80916	8.6168±0.1974	7.74929	4.85068	6.99914	6.5330±1.5045	-2.08373	0.0283383	0.0547727
Q08752	PPID	3.14419	3.65301	3.21864	3.3386±0.2748
Q13427	PPIG	3.60682	3.92703	4.73855	4.0908±0.5834	3.70928	3.76807	2.99946	3.4923±0.4278	-0.598531	0.151133	0.217385
Q9Y3C6	PPIL1	2.15218		3.09021	2.6212±0.6633		3.16419
Q9H2H8	PPIL3		5.19523	4.67188	4.9336±0.3701		3.40877
O60437	PPL					5.02087	4.34327	5.39367	4.9193±0.5325
P35813	PPM1A		1.69014
Q8WY54	PPM1E	2.17756	2.9793	2.04308	2.4000±0.5062		3.32626	2.53101	2.9286±0.5623	0.528653	0.246501	0.325128
P49593	PPM1F		1.12643	1.24784	1.1871±0.0858
O15355	PPM1G	2.65442	0.407234	3.68195	2.2479±1.6748
Q9Y570	PPME1	5.10695	6.21679	5.31149	5.5451±0.5906	4.01657	3.85852	4.45774	4.1109±0.3106	-1.43413	0.00550254	0.0156212
P62136	PPP1CA	5.58187	4.6982	5.71115	5.3304±0.5513			4.96386
P62140	PPP1CB	6.861	6.48924	6.45881	6.6030±0.2239	6.22501	6.01947	6.6421	6.2955±0.3172	-0.307491	0.217807	0.292856
P36873	PPP1CC	5.19361	5.36894	5.48379	5.3488±0.1461	3.47754	3.05567	3.21642	3.2499±0.2129	-2.0989	2.13e-05	0.000393171
Q96C90	PPP1R14B			4.28539
Q6NYC8	PPP1R18	2.3205
Q15435	PPP1R7	5.06564	4.3294	4.25459	4.5499±0.4482	4.79619	4.36675	4.40072	4.5212±0.2387	-0.0286532	0.919359	0.93163
P67775;P62714	PPP2CA;PPP2CB	6.39244	6.32868	5.70816	6.1431±0.3780	6.72025	6.27447	6.19546	6.3967±0.2830	0.253635	0.361287	0.444247
P30153	PPP2R1A	7.50285	7.30659	7.3044	7.3713±0.1140	7.2805	7.31602	7.33522	7.3106±0.0278	-0.060701	0.679252	0.731912
P63151	PPP2R2A	5.04068		4.4824	4.7615±0.3948		3.47576	5.45846	4.4671±1.4020	-0.294429	0.715328	0.762154
Q15173	PPP2R5B	2.2167
Q14738	PPP2R5D	5.03079	4.61266	5.26899	4.9708±0.3323	3.8417		4.43594	4.1388±0.4202	-0.831996	0.0396428	0.0715885
Q16537	PPP2R5E	2.90695		4.33497	3.6210±1.0098	2.96848		3.33117	3.1498±0.2565	-0.471132	0.443236	0.521678
Q08209	PPP3CA	4.62594	4.74984	4.37104	4.5823±0.1931			2.61861
P16298	PPP3CB	6.20352	5.72388	5.63282	5.8534±0.3066	5.20033	4.87238	5.35674	5.1431±0.2472	-0.710256	0.0197854	0.0419282
Q6IN85	PPP4R3A		2.84863	2.81448	2.8316±0.0241
O00743	PPP6C	3.57998	3.34715	3.29821	3.4084±0.1506
O75170	PPP6R2	2.02512					0.438118
O60831	PRAF2	8.02134	8.63957	8.37805	8.3463±0.3103	8.07517	8.03878	8.0756	8.0632±0.0211	-0.283134	0.196178	0.27084
P42785	PRCP	3.2314	1.31566	3.92961	2.8256±1.3534			4.64415
Q06830	PRDX1	10.6603	10.6401	10.6473	10.6492±0.0102	9.94137	9.80824	9.82761	9.8591±0.0719	-0.790147	0.00100309	0.00452956
P32119	PRDX2	10.3372	10.3001	10.0078	10.2150±0.1804	11.3394	11.0743	10.9917	11.1351±0.1817	0.92008	0.00195532	0.00719862
P30048	PRDX3	8.99301	8.92171	8.99629	8.9703±0.0421	7.64784	7.56403	7.30784	7.5066±0.1771	-1.46377	7.74e-05	0.000830121
Q13162	PRDX4	7.92883	8.84398	7.62563	8.1328±0.6343	7.71955	7.05277	7.63472	7.4690±0.3630	-0.663796	0.12061	0.180404
P30044	PRDX5	9.36302	9.68888	9.68501	9.5790±0.1870	9.35392	8.89364	8.93284	9.0601±0.2552	-0.518837	0.0385608	0.0701031
P30041	PRDX6	9.38223	9.05836	8.90526	9.1153±0.2435	9.30515	9.34429	9.69279	9.4474±0.2134	0.332128	0.146621	0.211634
Q9HCU5	PREB	3.64541	3.21516	2.72506	3.1952±0.4605		3.73562	3.49528	3.6155±0.1700	0.420243	0.241174	0.319413
P51888	PRELP	5.52785	5.14939	5.62224	5.4332±0.2502
P48147	PREP	4.65512	4.87443	5.51117	5.0136±0.4447	4.0929	4.49808	4.39733	4.3294±0.2110	-0.684135	0.041561	0.0742934
Q13131	PRKAA1	4.50708	4.402	4.266	4.3917±0.1209	2.99295	2.66279	2.29561	2.6505±0.3488	-1.74124	0.00019337	0.00141538
P17612	PRKACA	5.9779	6.0908	4.91383	5.6608±0.6494	4.67911	4.80647	4.67506	4.7202±0.0747	-0.940631	0.0302632	0.057682
P22694	PRKACB	5.77853	6.05941	5.98032	5.9394±0.1448	6.5356	6.15808	6.17932	6.2910±0.2121	0.351579	0.0931978	0.143748
P10644	PRKAR1A	5.13654		4.98305	5.0598±0.1085
P13861	PRKAR2A	5.04754	4.05862	3.6205	4.2422±0.7310	2.71291
P31323	PRKAR2B	7.40503	7.58218	7.33938	7.4422±0.1256	8.03659	7.72456	8.03894	7.9334±0.1808	0.491165	0.0246931	0.0488725
P17252	PRKCA	5.08749	4.28676	3.46825	4.2808±0.8096	3.34886	2.01594		2.6824±0.9425	-1.59843	0.0506033	0.0869048
P14314	PRKCSH	6.4066	6.52762	6.10753	6.3473±0.2162	6.25152	5.39381	5.0619	5.5691±0.6139	-0.778169	0.0575954	0.0953755
P78527	PRKDC	5.85213	5.72706	5.72894	5.7694±0.0717	5.04149	4.72694	4.67561	4.8147±0.1981	-0.954695	0.00105995	0.00471641
O75569	PRKRA	4.96249	4.3249	4.25422	4.5139±0.3901
O14744	PRMT5	4.7225	3.84466	4.67261	4.4133±0.4931			2.25704
Q92786	PROX1		5.08445	5.15324	5.1188±0.0486
Q9UMS4	PRPF19	6.56439	7.04971	7.09065	6.9016±0.2927	5.28537	5.66188	3.1533	4.7002±1.3528	-2.2014	0.0160695	0.0356875
O43395	PRPF3	1.4596	1.36768	1.72941	1.5189±0.1880
Q8WWY3	PRPF31	1.67654	4.31427	3.48368	3.1582±1.3487		3.0019	3.66485	3.3334±0.4688	0.175213	0.838448	0.869372
Q8NAV1	PRPF38A					3.3768
O43172	PRPF4	3.14913	3.35729	2.29619	2.9342±0.5623
O75400	PRPF40A	4.59759	4.95606	5.04088	4.8648±0.2353			3.63813
Q13523	PRPF4B	1.24726	1.26577	1.19247	1.2352±0.0381
O94906	PRPF6	1.37056		1.88786	1.6292±0.3658
Q6P2Q9	PRPF8	3.52555	4.17415	4.32925	4.0096±0.4264		3.04507	2.61001	2.8275±0.3076	-1.18211	0.0136188	0.0317581
P60891	PRPS1	8.15741	8.32839	8.22717	8.2377±0.0860	7.57369	7.67663	7.54328	7.5979±0.0699	-0.639788	0.0036095	0.0113324
P11908	PRPS2	4.02512	4.01121	4.66573	4.2340±0.3739
Q14558	PRPSAP1	5.99111	5.21607	5.12328	5.4435±0.4765	4.98059	4.56802	3.76766	4.4388±0.6167	-1.00473	0.0414472	0.0742884
O60256	PRPSAP2	6.92049	5.87105	7.27029	6.6873±0.7282	5.80957	3.81148	5.5701	5.0637±1.0911	-1.62356	0.0420471	0.0749456
Q9ULL5	PRR12	1.85166	1.79806	1.65638	1.7687±0.1009
Q9H6K5	PRR36		2.68073
P35030	PRSS3	6.08028	6.04923	6.01763	6.0490±0.0313	9.6679	9.3356	9.40773	9.4704±0.1748	3.42137	5.15e-07	3.62e-05
Q8NHM4;P07478;P07477	PRSS3P2;PRSS2;PRSS1	8.37998	10.1556	8.59194	9.0425±0.9698	14.705	14.7431	11.7345	13.7276±1.7261	4.68507	0.0024893	0.00860129
Q9BRX8	PRXL2A	7.30633	7.28762	7.35044	7.3148±0.0323	6.06428	4.17736	4.61659	4.9527±0.9874	-2.36205	0.00270783	0.00907748
Q9Y617	PSAT1	6.56688	6.28015	6.68497	6.5107±0.2082	7.48685	7.68389	7.52956	7.5668±0.1037	1.0561	0.00076581	0.00377413
O75475	PSIP1	4.19737	3.7737	5.19641	4.3892±0.7305
P25786	PSMA1	7.58543	7.4792	7.56354	7.5427±0.0561	6.7858	6.92365	6.98199	6.8971±0.1007	-0.645579	0.00355462	0.0111885
P25787	PSMA2	6.92986	7.37164	7.61345	7.3050±0.3466	5.52379	6.28895	5.62984	5.8142±0.4146	-1.49079	0.00194251	0.00717279
P25788	PSMA3	6.36568	6.12944	6.1725	6.2225±0.1258		4.49998	4.49346	4.4967±0.0046	-1.72582	0.000171114	0.00133125
P25789	PSMA4	3.70125	5.60325	5.07312	4.7925±0.9816		4.67286
P28066	PSMA5	6.84051	6.98195	6.68757	6.8367±0.1472	7.14262	5.89987	7.1856	6.7427±0.7302	-0.0939772	0.809731	0.846693
P60900	PSMA6	5.70314	5.84308	5.5633	5.7032±0.1399	5.42666	5.57235	5.83341	5.6108±0.2061	-0.0923673	0.61437	0.676737
O14818;Q8TAA3	PSMA7;PSMA8	6.63668	7.10428	7.08958	6.9435±0.2658	6.38374	6.26671	6.59598	6.4155±0.1669	-0.52804	0.0356394	0.0656042
P20618	PSMB1	5.59668	5.66821	5.52324	5.5960±0.0725	5.55702	5.50823	5.4367	5.5007±0.0605	-0.0953922	0.508936	0.582381
P49721	PSMB2	7.58735	8.29403	8.022	7.9678±0.3564	6.97121	6.5266		6.7489±0.3144	-1.21889	0.00826994	0.0217196
P49720	PSMB3	7.52478	7.8751	7.55095	7.6503±0.1951		7.0851	6.7968	6.9409±0.2039	-0.709327	0.0197947	0.0419282
P28070	PSMB4	5.40489	5.52518	5.23887	5.3896±0.1438	5.88436	6.82277		6.3536±0.6636	0.963919	0.0307707	0.0583794
P28074	PSMB5	3.83469	1.66226		2.7485±1.5361	4.78678		4.41217	4.5995±0.2649	1.851	0.0818696	0.129671
P28072	PSMB6	4.49601	3.81547	3.70586	4.0058±0.4281	6.51645	6.37818	6.46514	6.4533±0.0699	2.44748	5.26e-05	0.000643017
Q99436	PSMB7	5.74825	3.47566	5.08342	4.7691±1.1684
P62191	PSMC1	6.05255	6.16478	6.55688	6.2581±0.2648	6.71574	5.75461	5.90079	6.1237±0.5179	-0.134355	0.672465	0.727132
P35998	PSMC2	6.37086	6.62765	6.43585	6.4781±0.1335	6.52867	5.94331	5.63133	6.0344±0.4556	-0.443687	0.1359	0.197774
P17980	PSMC3	6.94917	6.98042	7.04198	6.9905±0.0472	6.50258	5.59445	5.78089	5.9593±0.4796	-1.03121	0.00746178	0.0200222
P43686	PSMC4	7.12936	7.21446	6.81895	7.0543±0.2082	6.26168	6.20306	5.61354	6.0261±0.3585	-1.02816	0.00454118	0.0135265
P62195	PSMC5	6.44328	6.70146	6.67274	6.6058±0.1415	6.41896	5.037	6.00788	5.8213±0.7096	-0.784547	0.0745187	0.11952
P62333	PSMC6	7.65123	7.61219	7.50464	7.5894±0.0759	7.64995	7.39561	7.5325	7.5260±0.1273	-0.0633309	0.679887	0.731958
Q99460	PSMD1	5.87124	6.01596	6.1119	5.9997±0.1212	4.93626	5.45333	5.53578	5.3085±0.3250	-0.691247	0.0158035	0.0352233
O75832	PSMD10	6.73382	7.25837	6.79197	6.9281±0.2875	4.93296	4.84646		4.8897±0.0612	-2.03834	0.000298948	0.00183979
O00231	PSMD11	7.10125	7.27189	7.03541	7.1362±0.1220	6.44696	6.52515	7.06619	6.6794±0.3372	-0.456751	0.0746881	0.11952
O00232	PSMD12	6.03424	5.98526	5.95318	5.9909±0.0408	6.63991	6.37985	5.48989	6.1699±0.6031	0.17899	0.587267	0.652695
Q9UNM6	PSMD13	6.04288	5.98584	6.11938	6.0494±0.0670	4.66013	5.68041	6.9764	5.7723±1.1609	-0.277052	0.639735	0.699692
O00487	PSMD14	7.32241	6.94441	7.28937	7.1854±0.2094	6.75726	6.60853	6.72541	6.6971±0.0783	-0.488331	0.0258377	0.0504917
Q13200	PSMD2	6.78982	6.75748	6.87777	6.8084±0.0623	6.5879	6.47989	6.71704	6.5949±0.1187	-0.213414	0.186319	0.259838
O43242	PSMD3	7.77783	7.41155	7.62586	7.6051±0.1840	6.63224	6.5768	7.02383	6.7443±0.2437	-0.860793	0.00423544	0.0129045
P55036	PSMD4		3.22879
Q16401	PSMD5	5.09002	5.26546	5.22249	5.1927±0.0914	3.81496	4.36746	4.57646	4.2530±0.3934	-0.939702	0.00636418	0.017691
Q15008	PSMD6	5.9017	6.08578	5.78578	5.9244±0.1513	5.01632	2.8738	2.84038	3.5768±1.2467	-2.34759	0.00814002	0.0215463
P51665	PSMD7	7.83537	7.12601	7.54972	7.5037±0.3569		4.54816	4.85086	4.6995±0.2140	-2.80419	0.000148683	0.0012021
P48556	PSMD8	5.06351	5.25104	5.15634	5.1570±0.0938	5.54456	5.12408	5.108	5.2589±0.2475	0.101918	0.589627	0.654729
Q06323	PSME1		3.71746
Q9UL46	PSME2	4.80449	4.59033	4.70538	4.7001±0.1072
P61289	PSME3	3.93752		3.97597	3.9567±0.0272
Q92530	PSMF1	4.41765	3.95993	3.71028	4.0293±0.3588
O95456	PSMG1	4.76634	4.0191	3.77083	4.1854±0.5182		2.90735	2.80145	2.8544±0.0749	-1.33103	0.01105	0.0268198
Q8WXF1	PSPC1	6.30805	7.15974	6.71177	6.7265±0.4260	5.85606	6.53602	6.47653	6.2895±0.3766	-0.436981	0.191431	0.265768
P26599	PTBP1	8.33273	8.64336	8.32128	8.4325±0.1827	6.77213	6.3564	6.44622	6.5249±0.2188	-1.90754	4.9e-05	0.000625477
Q9UKA9	PTBP2	6.4826	6.08135	6.33357	6.2992±0.2028			3.97765
P48651	PTDSS1	3.94226	2.73693		3.3396±0.8523	3.15588		2.4011	2.7785±0.5337	-0.561104	0.355351	0.440451
Q9H7Z7	PTGES2		3.32556
Q15185	PTGES3	7.06021	4.23376	6.1976	5.8305±1.4485	5.90967	5.74222	5.89535	5.8491±0.0928	0.0185557	0.979577	0.981958
Q9P2B2	PTGFRN	2.48845	3.53306	3.34763	3.1230±0.5573	1.54809	2.62325	2.33099	2.1674±0.5559	-0.955602	0.0506535	0.0869048
Q16647	PTGIS	2.57994	3.07356		2.8267±0.3490
Q13308	PTK7	3.05211	1.71177	2.96154	2.5751±0.7491			1.82866
P06454	PTMA	6.7711	6.89589	7.13701	6.9347±0.1860	6.23688
P20962	PTMS	7.86446	6.60202	5.98858	6.8184±0.9565
P18031	PTPN1	2.38513	2.22043	2.62484	2.4101±0.2034	2.98867	2.76802	2.11435	2.6237±0.4547	0.213548	0.454869	0.531324
Q06124	PTPN11			1.71769				2.41392
Q9H3S7	PTPN23	0.677371	2.22639	2.09927	1.6677±0.8600	0.110793		1.64802	0.8794±1.0870	-0.788271	0.300695	0.382281
Q13332	PTPRS	2.72047	2.22242	2.95633	2.6331±0.3747	1.06331	1.42546		1.2444±0.2561	-1.38869	0.00467681	0.0138072
Q9Y3E5	PTRH2		3.91138
Q9UHX1	PUF60	3.29498	4.44051		3.8677±0.8100			4.12615
Q14671	PUM1	2.19528
Q00577	PURA	4.12115	4.45717	4.95474	4.5110±0.4194			5.68923
Q92626	PXDN	2.5172	2.57016	2.90601	2.6645±0.2109
P32322	PYCR1	5.98898	5.80848	5.87574	5.8911±0.0912	5.52978	5.5049	4.56622	5.2003±0.5493	-0.690763	0.0557169	0.0932636
P11216	PYGB	7.23717	7.09672	6.97988	7.1046±0.1288	6.06926	6.57845	5.91599	6.1879±0.3468	-0.91669	0.0054368	0.0155314
P06737	PYGL	1.82075	1.37956		1.6002±0.3120
P11217	PYGM			1.76786
P47897	QARS1	4.01552	4.01778	3.90766	3.9803±0.0629	4.02822	3.50437	3.95606	3.8295±0.2839	-0.150768	0.452459	0.530011
P09417	QDPR	7.92893	7.72046	7.75314	7.8008±0.1121	7.46712	7.83403	7.85074	7.7173±0.2168	-0.083545	0.644987	0.702118
Q96PU8	QKI	6.29384	6.10984	3.89443	5.4327±1.3354
O00391	QSOX1					2.30701		3.14833	2.7277±0.5949
Q9BXR0	QTRT1	4.33224
P61026	RAB10	6.57999	6.93686	6.52594	6.6809±0.2233	7.59206	6.90977	6.86718	7.1230±0.4068	0.442073	0.131608	0.193349
Q15907;P62491	RAB11B;RAB11A	6.6388	7.03944	6.82076	6.8330±0.2006	8.55252	8.48236	8.69196	8.5756±0.1067	1.74261	4.5e-05	0.000600886
P61106	RAB14	7.54137	8.03146	7.45378	7.6755±0.3113	8.46328	8.0349	7.42648	7.9749±0.5210	0.299354	0.376162	0.459341
Q9NP72	RAB18	5.49688	4.92658	5.29187	5.2384±0.2889	5.47147	6.16729	7.36444	6.3344±0.9575	1.09596	0.0657667	0.107044
P62820	RAB1A	7.49593	8.19602	8.1909	7.9610±0.4027	8.64683	8.00559	8.17154	8.2747±0.3328	0.313704	0.301351	0.382722
Q9H0U4;Q92928	RAB1B;RAB1C		5.5399	4.60284	5.0714±0.6626	6.18146	6.22791	6.10969	6.1730±0.0596	1.10165	0.017143	0.037733
Q9UL25	RAB21	2.24306	4.24333		3.2432±1.4144	2.86518	2.97512	3.23007	3.0235±0.1872	-0.219735	0.732258	0.777514
P61019	RAB2A	7.2231	7.48399	7.34478	7.3506±0.1305	7.75066	7.73167	6.89509	7.4591±0.4886	0.108518	0.702199	0.749602
Q8WUD1	RAB2B			2.19629		4.44093	4.24488	4.62667	4.4375±0.1909
Q15286	RAB35		4.42252	4.47961	4.4511±0.0404	6.3855	6.08853	6.14786	6.2073±0.1572	1.75623	0.000200914	0.00145311
Q96DA2	RAB39B					4.0763	3.62389		3.8501±0.3199
P20336	RAB3A					4.41421	4.57489	4.63199	4.5404±0.1129
P20337	RAB3B	4.83943	4.46017	4.4235	4.5744±0.2303
O95716	RAB3D	4.43264
Q15042	RAB3GAP1	2.27042	2.55371	2.42338	2.4158±0.1418
P20339	RAB5A	7.36737	7.38884	7.2885	7.3482±0.0528	7.27147	7.22171	7.89725	7.4635±0.3765	0.115243	0.619606	0.680686
P61020	RAB5B	7.22378	7.52486	7.56488	7.4378±0.1865	7.1685	6.00973	6.62047	6.5996±0.5797	-0.838272	0.0370297	0.0676599
P51148	RAB5C	7.82879	8.08162	8.02713	7.9792±0.1331	8.03185	7.72436	8.18136	7.9792±0.2330	7.79e-06	0.999967	0.999967
P20340	RAB6A	8.03265	7.82634	7.71264	7.8572±0.1622	9.46423	9.15009	9.46694	9.3604±0.1822	1.50321	0.000123769	0.00110944
Q9NRW1	RAB6B	5.53878	5.49707	5.26175	5.4325±0.1494	6.46108	6.9164	6.57993	6.6525±0.2362	1.21994	0.000559961	0.00298565
P51149	RAB7A	9.15262	9.24823	9.34201	9.2476±0.0947	9.59825	9.20055	9.40322	9.4007±0.1989	0.153053	0.389497	0.472824
P61006	RAB8A	5.31733	5.25521		5.2863±0.0439			4.4988
Q92930	RAB8B	6.27444	6.00376	6.36238	6.2135±0.1869	5.89195	5.69322	6.13284	5.9060±0.2201	-0.307524	0.151116	0.217385
P51151	RAB9A	3.9037	4.91473		4.4092±0.7149	4.66472
Q3YEC7	RABL6	2.22413		2.66003	2.4421±0.3082
P63000	RAC1	8.92913	8.60518	8.88484	8.8064±0.1756	9.19309	10.0609	9.19372	9.4826±0.5009	0.676194	0.0527285	0.0897182
P60763	RAC3	6.5453	6.71909	2.73571	5.3334±2.2513	6.61401	6.6527	6.57242	6.6130±0.0402	1.27968	0.275914	0.355157
P63244	RACK1	6.66278	6.61114	6.27326	6.5157±0.2116	7.95164	7.7975	7.98012	7.9098±0.0983	1.39403	0.00016947	0.00133125
Q9H4I0;O60216	RAD21L1	1.38456		3.16759	2.2761±1.2608
P54727	RAD23B	2.36694	1.77905	4.66645	2.9375±1.5259	4.68569
P78406	RAE1	5.29459	5.35254	5.54333	5.3968±0.1302		4.46719	4.31347	4.3903±0.1087	-1.00649	0.0024889	0.00860129
P11233;P11234	RALA;RALB	6.845	7.50417	7.07462	7.1413±0.3346		5.66725	7.88492	6.7761±1.5681	-0.365182	0.617254	0.678705
Q6GYQ0	RALGAPA1	-0.131249						0.0121035
Q86X10	RALGAPB	2.91613	0.571307	0.783668	1.4237±1.2968
Q9UKM9	RALY	6.23281	6.37836	6.4437	6.3516±0.1080
P62826	RAN	10.5078	10.408	10.4002	10.4387±0.0600	10.5385	10.3033	10.4113	10.4177±0.1177	-0.0209832	0.887894	0.906208
P43487	RANBP1	8.03349	8.23358	8.14444	8.1372±0.1002	6.76087	6.66874	6.80021	6.7433±0.0675	-1.3939	5.96e-05	0.000695936
P49792	RANBP2		0.631616				-0.528711
Q9H6Z4	RANBP3	3.08849		2.78317	2.9358±0.2159
P46060	RANGAP1	3.20242	3.42008	2.89556	3.1727±0.2635
P61224;P62834;A6NIZ1	RAP1B;RAP1A	7.91402	8.50141	8.1909	8.2021±0.2939	6.80837	6.52778	6.96139	6.7658±0.2199	-1.43627	0.000544127	0.00293923
P47736	RAP1GAP						8.16161
P52306	RAP1GDS1	3.24046	1.40992	2.71523	2.4552±0.9426		2.00966
P10114	RAP2A					5.73261	3.68682	6.14968	5.1897±1.3181
P61225	RAP2B	4.63814	5.0907	4.96443	4.8978±0.2335	5.10801	4.30764	4.51521	4.6436±0.4154	-0.254136	0.363462	0.446034
Q9Y3L5	RAP2C	3.08635	3.30402		3.1952±0.1539
P54136	RARS1	6.61886	6.44231	5.97886	6.3467±0.3305	6.22174	5.76288	6.7157	6.2334±0.4765	-0.113234	0.720357	0.765535
Q8IY67	RAVER1	2.07621	0.885111	4.33691	2.4327±1.7533
Q09028	RBBP4	7.04478	6.37236	7.39286	6.9367±0.5188	6.22037	4.53367	4.54115	5.0984±0.9717	-1.83827	0.0137437	0.0318426
P98175	RBM10		2.46584	0.721325	1.5936±1.2336
Q9NTZ6	RBM12	1.62718	3.35764	3.40381	2.7962±1.0127
Q8IXT5	RBM12B		1.51873	2.36881	1.9438±0.6011
Q96PK6	RBM14	5.27351	5.15351	3.90228	4.7764±0.7594	3.93577	4.84948	4.95308	4.5794±0.5598	-0.196989	0.684946	0.736124
Q96T37	RBM15	-0.623634	-0.418884		-0.5213±0.1448	0.747543
P98179	RBM3	5.63582		5.74993	5.6929±0.0807
Q14498	RBM39	7.31219	6.72275	6.94052	6.9918±0.2981	4.62787	5.61522	5.71092	5.3180±0.5996	-1.67382	0.00264848	0.00892691
Q9BWF3;Q9BQ04	RBM4;RBM4B	4.4157	4.58128	4.53859	4.5119±0.0860		3.64838	3.623	3.6357±0.0179	-0.876168	0.00314194	0.0101743
Q9Y5S9	RBM8A	3.94415	4.89057		4.4174±0.6692
P38159	RBMX	7.97284	7.93648	7.97123	7.9602±0.0205	5.23928	5.5146	5.82263	5.5255±0.2918	-2.43468	1.3e-05	0.00030225
P09455	RBP1	7.43373	7.49296	7.49471	7.4738±0.0347
P02753	RBP4							4.17055
P18754	RCC1	5.06218	5.11076	5.76119	5.3114±0.3903	6.13218	4.63684	5.69149	5.4868±0.7684	0.175459	0.69447	0.743131
Q9P258	RCC2	4.53704	4.25143	4.50895	4.4325±0.1574	4.28887	3.53717		3.9130±0.5315	-0.519451	0.125397	0.186214
Q14257	RCN2	7.04895	6.85556	6.56916	6.8246±0.2414		4.52173
Q8TC12	RDH11			2.57275		4.15908	4.18603	4.03166	4.1256±0.0825
Q9HBH5	RDH14	3.79684	3.81683	3.99132	3.8683±0.1070			3.09627
Q9H902	REEP1			2.86998
Q04206	RELA		1.92276	0.656297	1.2895±0.8955		3.28543	3.36588	3.3257±0.0569	2.03613	0.0138582	0.0320422
Q9P260	RELCH	0.831494					0.810855
P78509	RELN	0.730818	1.71601	1.06086	1.1692±0.5015
Q8NC44	RETREG2		3.78347
Q86VR2	RETREG3	4.4654	4.321	4.40166	4.3960±0.0724			3.90851
P35249	RFC4	3.19237	2.68411	2.89386	2.9234±0.2554
Q15493	RGN	4.39785	4.59519	3.93319	4.3087±0.3399	4.83022	4.91966	5.09682	4.9489±0.1357	0.640161	0.0246063	0.048857
Q7Z3J3;A6NKT7	RGPD4;RGPD3		-0.350358
Q15382	RHEB	4.05643	3.9044	3.80966	3.9235±0.1245		3.49183
P61586	RHOA	7.74555	7.20434	7.27695	7.4089±0.2938	7.4029	7.09248	8.03369	7.5097±0.4796	0.10074	0.74378	0.786373
P62745	RHOB	5.48073	4.68582	5.29193	5.1528±0.4153		5.48787	5.75447	5.6212±0.1885	0.468341	0.174994	0.247109
P08134	RHOC			4.46237		5.94071	5.63801	6.14518	5.9080±0.2552
Q8IXI2	RHOT1	3.13373	2.22754	1.30358	2.2216±0.9151	1.81859
Q9NPQ8	RIC8A	2.43262	2.859		2.6458±0.3015	1.46854	0.629758		1.0492±0.5931	-1.59666	0.0140517	0.032358
P52758	RIDA	5.91039	5.3862	6.91826	6.0716±0.7786
Q6NUQ1	RINT1							5.3951
Q9H6W3	RIOX1	2.72791	3.13132	1.5216	2.4603±0.8376
Q96TC7	RMDN3	3.07057	2.75444		2.9125±0.2235			2.83034
Q9H1E1	RNASE7					7.61168	8.30701	8.25723	8.0586±0.3879
Q9H2S5	RNF39					4.24565	2.85359	3.31852	3.4726±0.7087
P13489	RNH1	7.26385	7.22094	7.01527	7.1667±0.1329	8.15129	7.94363	8.02825	8.0411±0.1044	0.874371	0.00115474	0.00499137
O43148	RNMT	4.96391	3.8132	4.89955	4.5589±0.6466	4.18859	3.72532		3.9570±0.3276	-0.601933	0.216689	0.292856
Q9H4A4	RNPEP	2.35445	1.61689		1.9857±0.5215		3.44979	4.43466	3.9422±0.6964	1.95656	0.0145255	0.0329144
Q15287	RNPS1	3.97498	6.26854	5.23123	5.1582±1.1485	5.04155	3.52239	4.7987	4.4542±0.8161	-0.704033	0.337529	0.423022
P10155	RO60	5.19247	5.06977	5.06495	5.1091±0.0723		4.56237	4.37869	4.4705±0.1299	-0.638535	0.0134657	0.0314878
O75695	RP2	2.77018	4.00468	4.18676	3.6539±0.7707	2.73109
P27694	RPA1	4.48188	4.17252	4.68206	4.4455±0.2567			1.93454
P15927	RPA2	5.11393	5.1544	4.97612	5.0815±0.0935		3.25036	4.04474	3.6476±0.5617	-1.43393	0.0038456	0.0118629
P35244	RPA3	6.17607	6.59112	6.48772	6.4183±0.2161
P27635	RPL10	8.81505	9.0095	8.50521	8.7766±0.2543	7.77922	7.75099	7.86855	7.7996±0.0614	-0.977002	0.00151732	0.00607421
P62906	RPL10A	8.49067	8.74735	8.21552	8.4845±0.2660	7.5175	6.47629	6.61054	6.8681±0.5664	-1.6164	0.00236639	0.0083166
P62913	RPL11	8.35715	8.38864	8.52579	8.4239±0.0897	8.29442	8.11578	8.31041	8.2402±0.1081	-0.183657	0.250483	0.329976
P30050	RPL12	8.93251	9.01149	8.75495	8.8997±0.1314	9.06524	8.94208	9.05824	9.0219±0.0692	0.122201	0.435218	0.513707
P26373	RPL13	9.61322	9.68503	9.9042	9.7342±0.1516	9.42369	9.41605	9.73431	9.5247±0.1816	-0.209468	0.263834	0.343178
P40429	RPL13A	8.13406	8.08899	7.78148	8.0015±0.1919	6.53082	8.45483	8.67421	7.8866±1.1793	-0.114889	0.848749	0.875648
P50914	RPL14	8.17733	8.46994	8.16625	8.2712±0.1722	8.6818	9.27152	9.30251	9.0853±0.3498	0.814102	0.0108711	0.0265237
P61313	RPL15	6.82413	6.96383	6.61081	6.7996±0.1778	8.00487	8.08086		8.0429±0.0537	1.24327	0.00120498	0.00513987
P18621	RPL17	8.3543	7.55957	8.19759	8.0372±0.4210	6.58723	5.44098	6.97485	6.3344±0.7976	-1.7028	0.00853973	0.0222011
Q07020	RPL18	9.86681	9.876	9.92563	9.8895±0.0316	10.3867	10.346	10.5361	10.4229±0.1001	0.533447	0.00816333	0.0215463
Q02543	RPL18A	7.34436	7.21271	7.59271	7.3833±0.1930	7.21692	7.79054	7.93622	7.6479±0.3803	0.264631	0.309283	0.39159
P84098	RPL19	6.82974	6.48897	6.52194	6.6135±0.1880	7.02117
P46778	RPL21	5.83621	6.36396		6.1001±0.3732		6.72996	6.95637	6.8432±0.1601	0.743074	0.0562955	0.0938035
P35268	RPL22	7.44492	5.14649	7.54146	6.7110±1.3557	8.81627
P62829	RPL23	8.24388	8.22013	8.37333	8.2791±0.0825	7.70357	7.76422	7.84115	7.7696±0.0690	-0.509467	0.0101535	0.0250196
P62750	RPL23A	9.13712	9.13749	9.09311	9.1226±0.0255		8.41421	7.64926	8.0317±0.5409	-1.09084	0.010047	0.0248066
P83731	RPL24	8.9156	8.99737	8.9967	8.9699±0.0470	6.92981	7.90914	8.67836	7.8391±0.8764	-1.13079	0.0398709	0.0718954
P61254;Q9UNX3	RPL26;RPL26L1	7.46119	6.83865	7.41138	7.2371±0.3459	5.66251	6.38616	5.65328	5.9007±0.4205	-1.33642	0.00344477	0.0109824
P61353	RPL27	7.31545		4.60814	5.9618±1.9144	7.71152	7.62895		7.6702±0.0584	1.70844	0.154424	0.221347
P46776	RPL27A	9.80257	9.59887	9.54059	9.6473±0.1376	9.25657	9.08124	9.16615	9.1680±0.0877	-0.479357	0.0184567	0.0399168
P46779	RPL28	5.73243	6.43812	6.04973	6.0734±0.3534	6.30257
P47914	RPL29	7.78777	7.2708	7.2194	7.4260±0.3144
P39023	RPL3	8.56707	8.48991	8.58115	8.5460±0.0491	5.93475	6.5059	7.39749	6.6127±0.7372	-1.93333	0.00197498	0.00722796
P62888	RPL30	8.28773	8.60731	8.26615	8.3871±0.1910	8.82663	8.84313	9.09992	8.9232±0.1532	0.536162	0.0208792	0.0437263
P62899	RPL31	6.99053	7.18575	7.13384	7.1034±0.1011	7.47179	7.32764	7.457	7.4188±0.0793	0.315438	0.0678962	0.11022
P62910	RPL32	7.39366	5.80306		6.5984±1.1247
P49207	RPL34	6.28472	6.01222	5.83431	6.0438±0.2269	7.35007		7.63426	7.4922±0.2010	1.44842	0.0012093	0.00514057
P42766	RPL35	9.38102	9.17362	8.55622	9.0370±0.4290	7.11015		7.66181	7.3860±0.3901	-1.65097	0.00425023	0.0129075
Q9Y3U8	RPL36	6.98789	7.60154	6.95637	7.1819±0.3637	7.54391	7.63005	7.34551	7.5065±0.1459	0.324556	0.198841	0.27421
Q969Q0;P83881	RPL36AL	5.13605	4.83784	4.82479	4.9329±0.1761	6.65941	5.97214	6.17686	6.2695±0.3529	1.33657	0.00102613	0.00460276
P61513	RPL37A		3.20394
P63173	RPL38	9.51675	9.606	9.58838	9.5704±0.0473	5.98018	5.68607		5.8331±0.2080	-3.73725	4.77e-06	0.000168671
Q59GN2;P62891	RPL39P5	7.22506	7.71512		7.4701±0.3465
P36578	RPL4	9.36029	9.55617	9.48905	9.4685±0.0995	7.63937	7.10406	7.77136	7.5049±0.3534	-1.96358	9.65e-05	0.000946134
P46777	RPL5	7.49443	6.97266	7.52692	7.3313±0.3110	5.16279	4.58988	5.6265	5.1264±0.5193	-2.20495	0.000402299	0.00232544
Q02878	RPL6	8.64129	8.65655	8.81786	8.7052±0.0978	8.39722	7.59739	7.9285	7.9744±0.4019	-0.730868	0.0201869	0.0425404
P18124	RPL7	8.73532	8.75313	8.63771	8.7087±0.0621	9.30454	8.40639	10.3292	9.3467±0.9621	0.638004	0.22491	0.301097
P62424	RPL7A	8.91071	8.55893	8.88176	8.7838±0.1953	7.76766	6.37527	8.62252	7.5885±1.1343	-1.19532	0.0754057	0.120357
P62917	RPL8	7.62482	8.18062	8.21319	8.0062±0.3307	7.02988	6.70881	7.06975	6.9361±0.1979	-1.07006	0.00294114	0.00970186
P32969	RPL9	7.00635	5.0257	5.47817	5.8367±1.0379	6.1993	7.32069	5.85252	6.4575±0.7674	0.620762	0.356144	0.440991
P05388;Q8NHW5	RPLP0;RPLP0P6	9.32665	9.26186	9.21602	9.2682±0.0556	8.48349	8.64456	8.5883	8.5721±0.0817	-0.696063	0.0022149	0.00796464
P05386	RPLP1	11.1463	10.8695	10.9842	11.0000±0.1390	10.1595	9.74574	9.58579	9.8304±0.2961	-1.16964	0.00110924	0.00486554
P05387	RPLP2	8.10247	7.60894	8.01898	7.9101±0.2642	6.30866	5.96508		6.1369±0.2429	-1.77326	0.000709537	0.00359712
P04843	RPN1	8.96583	8.76109	8.71987	8.8156±0.1317	7.33055	6.74741	7.18833	7.0888±0.3041	-1.72683	0.000139131	0.00116287
P04844	RPN2	5.69794	6.38617	6.38706	6.1571±0.3976	4.48587	4.25351	4.31378	4.3511±0.1206	-1.80601	0.000245532	0.00158103
Q9NQG5	RPRD1B	5.13192	5.92389	4.91253	5.3228±0.5320		3.95871
P46783;Q9NQ39	RPS10;RPS10P5	8.82673	8.86659	8.93507	8.8761±0.0548	8.11171	7.49688	7.42367	7.6774±0.3779	-1.19872	0.00161252	0.00630883
P62280	RPS11	7.74795	7.54029	6.8216	7.3699±0.4861	8.27367	8.21166	8.48554	8.3236±0.1436	0.953676	0.0124897	0.0295973
P25398	RPS12	5.93197	2.75729	6.2822	4.9905±1.9419	6.33513	7.22576	6.62495	6.7286±0.4543	1.73813	0.116257	0.174739
P62277	RPS13	8.27747	8.42681	8.26481	8.3230±0.0901	6.8277	7.80669	7.50116	7.3785±0.5009	-0.944512	0.0131892	0.0309583
P62263	RPS14	9.73382	9.79653	9.68417	9.7382±0.0563	10.9618	10.7426	10.4078	10.7040±0.2790	0.965866	0.00199368	0.00727486
P62841	RPS15	6.92826
P62244	RPS15A	8.74773	9.12582	8.78399	8.8858±0.2086	7.97179	8.18329	9.24046	8.4652±0.6797	-0.420665	0.285078	0.365432
P62249	RPS16	8.88385	8.98687	9.11425	8.9950±0.1154	8.71307	8.20997	7.95799	8.2937±0.3844	-0.701313	0.021899	0.0450538
P08708	RPS17	9.9262	10.0057	9.84727	9.9264±0.0792	7.6198	6.06702	6.45113	6.7126±0.8087	-3.21375	0.000206457	0.00145777
P62269	RPS18	10.0276	10.0269	9.9466	10.0004±0.0466	9.45594	9.25804	9.39086	9.3683±0.1009	-0.63208	0.00383452	0.0118583
P39019	RPS19	8.41072	8.49465	7.99255	8.2993±0.2690	6.11432	5.84679	3.25268	5.0713±1.5806	-3.22804	0.0055623	0.015745
P15880	RPS2	8.17843	7.9153	8.26548	8.1197±0.1823	9.35891	8.82416	7.57139	8.5848±0.9175	0.465082	0.349761	0.435704
P60866	RPS20	9.88137	10.1406	9.50616	9.8427±0.3190	9.81755	9.84702	9.15308	9.6059±0.3924	-0.236843	0.414931	0.497837
P63220	RPS21	7.74096	8.08396	8.04956	7.9582±0.1889	5.09965	5.09166	5.51784	5.2364±0.2438	-2.72178	7.99e-06	0.000225923
P62266	RPS23	6.39811	6.48696	7.11072	6.6653±0.3883	6.65349		6.06482	6.3592±0.4163	-0.306109	0.385256	0.468135
P62847	RPS24	9.775	9.59783	9.04895	9.4739±0.3786	8.58125	8.27596	8.60732	8.4882±0.1842	-0.985752	0.00582672	0.0163586
P62851	RPS25	9.95163	9.67064	9.64437	9.7555±0.1703	9.81734	9.82182	9.84983	9.8297±0.0176	0.0741175	0.642279	0.700616
P62854;Q5JNZ5	RPS26;RPS26P11	9.2731	9.00362	9.14	9.1389±0.1347	7.58623	7.34662	6.11509	7.0160±0.7893	-2.12293	0.00176591	0.00665984
P42677;Q71UM5	RPS27;RPS27L	8.02001	7.70743	7.87628	7.8679±0.1565	8.06097	8.58256	9.13423	8.5926±0.5367	0.724678	0.0480879	0.0835459
P62979;P62987;P0CG47;P0CG48	RPS27A;UBA52;UBB;UBC	13.6467	13.5898	13.5622	13.5996±0.0431	11.8667	11.9414	12.2028	12.0036±0.1765	-1.59594	4.71e-05	0.000606557
P62857	RPS28	9.88398	9.97562	9.97524	9.9449±0.0528			7.4714
P62273	RPS29	5.21951	5.03273		5.1261±0.1321
P23396	RPS3	9.21497	9.1685	9.13382	9.1724±0.0407	9.76587	9.87996	9.57868	9.7415±0.1521	0.569076	0.00854301	0.0222011
P61247	RPS3A	8.36627	8.29814	8.35509	8.3398±0.0365	7.65737	8.06645	8.20388	7.9759±0.2843	-0.363931	0.0984582	0.150932
P62701	RPS4X	9.49364	9.55886	9.66631	9.5729±0.0872	9.52889	8.97794	9.08194	9.1963±0.2927	-0.37668	0.0984433	0.150932
P46782	RPS5	8.90539	7.91155	10.638	9.1516±1.3798	9.55608	9.90354	9.4424	9.6340±0.2402	0.482378	0.499699	0.575003
P62753	RPS6	9.36026	9.04613	8.47782	8.9614±0.4473	8.80484	8.69196	8.75339	8.7501±0.0565	-0.211337	0.426927	0.508365
P62081	RPS7	9.5149	9.65642	9.47656	9.5493±0.0947	6.88453	5.90856	6.74827	6.5138±0.5285	-3.03551	3.87e-05	0.000543422
P62241	RPS8	9.76899	9.81163	10.0253	9.8686±0.1373	9.96146	9.63392	9.9572	9.8509±0.1879	-0.017772	0.91958	0.93163
P46781	RPS9	8.69288	8.96447	8.6742	8.7772±0.1625	9.17677	9.24971	9.69848	9.3750±0.2825	0.597805	0.024328	0.0485383
P08865	RPSA	10.732	10.9808	10.828	10.8469±0.1255	10.4394	10.36	10.638	10.4792±0.1432	-0.367765	0.0570899	0.0947923
Q7L523;Q5VZM2	RRAGA;RRAGB	3.91739	3.62593	3.70296	3.7488±0.1510		4.2748	4.0446	4.1597±0.1628	0.41094	0.0846492	0.13339
P62070	RRAS2	4.06408	4.35373	3.69451	4.0374±0.3304		3.44463	3.39168	3.4182±0.0374	-0.61929	0.0542016	0.091221
Q9P2E9	RRBP1	2.91496	3.40012	2.98689	3.1007±0.2618	9.83859
A6NIE6	RRN3P2					9.17633	9.0818	9.14011	9.1327±0.0477
O76021	RSL1D1	5.34451	4.81452	5.55028	5.2364±0.3796	2.7175	2.33252		2.5250±0.2722	-2.71143	0.00023794	0.00156433
O00442	RTCA	2.96226				3.52897	3.69927		3.6141±0.1204
Q9Y3I0	RTCB	7.15372	7.21908	7.47283	7.2819±0.1686	4.79838	6.56034	4.99297	5.4506±0.9660	-1.83131	0.00871148	0.0223571
A6ZKI3	RTL8C	2.60419	3.82902	5.9502	4.1278±1.6929			4.81633
Q16799	RTN1	4.0301	4.75256	4.36009	4.3809±0.3617	4.73392	4.53495	4.82243	4.6971±0.1472	0.316187	0.208154	0.283889
O95197	RTN3	4.40006	4.32649	4.07052	4.2657±0.1730	2.79203	3.08329		2.9377±0.2060	-1.32803	0.00127176	0.00531477
Q9NQC3	RTN4	7.44773	7.43276	7.35776	7.4128±0.0482	6.12797	5.94114	6.23512	6.1014±0.1488	-1.31134	0.000113628	0.00105475
Q9Y224	RTRAF	4.55158	4.92803		4.7398±0.2662			3.90936
Q7L099	RUFY3	5.80796	4.95063	5.55793	5.4388±0.4409	5.95681	6.94301	6.3389	6.4129±0.4972	0.974069	0.0279945	0.0541928
Q9Y265	RUVBL1	8.20783	8.11591	8.1179	8.1472±0.0525	7.29205	6.55276	7.04324	6.9627±0.3762	-1.18453	0.00168328	0.00646651
Q9Y230	RUVBL2	6.761	6.67162	6.81601	6.7495±0.0729	6.6852	7.32103	7.30129	7.1025±0.3615	0.352963	0.153209	0.21986
P60903	S100A10					7.04254	6.95463	8.11973	7.3723±0.6488
P31949	S100A11	2.53156		3.24929	2.8904±0.5075	7.98563	10.3925	9.78547	9.3879±1.2517	6.49744	0.00037167	0.00220635
Q9HCY8	S100A14		3.91285	4.41002	4.1614±0.3516	5.15951	7.338	6.80361	6.4337±1.1354	2.27227	0.0213607	0.0442692
P26447	S100A4	3.40418	4.1302	3.43418	3.6562±0.4108
P06703	S100A6	5.06152	4.90482		4.9832±0.1108	8.28392	8.41186	8.34113	8.3456±0.0641	3.36247	5.57e-06	0.000186163
P31151;Q86SG5	S100A7;S100A7A	5.26017	3.9666	5.95459	5.0605±1.0089	7.03596	7.24025	7.89159	7.3893±0.4469	2.32881	0.00479089	0.0140434
P05109	S100A8	3.92438	3.08695		3.5057±0.5922	10.4576	10.53	10.4363	10.4746±0.0491	6.96896	2.24e-06	0.000116491
P06702	S100A9	5.9243	6.95889	6.99794	6.6270±0.6089	10.528	10.6134	10.9034	10.6816±0.1968	4.05453	1.67e-05	0.000351791
P04271	S100B	6.82541
P25815	S100P					10.2583	10.3865	10.557	10.4006±0.1499
Q9UBE0	SAE1	2.46655	2.34748	2.49561	2.4365±0.0785
Q15424;Q14151	SAFB;SAFB2	3.64574	3.30525	3.70028	3.5504±0.2141
Q9Y512	SAMM50	2.75988				3.3452
O00422	SAP18	4.44726	5.13723		4.7922±0.4879
Q9NR31;Q9Y6B6	SAR1A;SAR1B	7.98075	7.33773	7.82601	7.7148±0.3356			6.97961
Q9UL12	SARDH	2.32212	1.86353	2.40357	2.1964±0.2911			2.99677
Q6SZW1	SARM1	3.47898	2.77099	3.15117	3.1337±0.3543	1.28424
P82979	SARNP	6.20702	5.49729	6.43289	6.0457±0.4882
P49591	SARS1	7.7891	7.42184	7.31116	7.5074±0.2502	7.18327	6.97762	7.19064	7.1172±0.1209	-0.390187	0.07728	0.123011
O43290	SART1	0.474184	0.725184		0.5997±0.1775
Q15020	SART3	2.45405	3.25225	3.52442	3.0769±0.5563			2.54115
Q9Y3A5	SBDS			1.78199		3.10048
O95248	SBF1		1.08145	1.86957	1.4755±0.5573
Q9H7N4	SCAF1	1.00579		2.15608	1.5809±0.8134
O95104;Q9UPN6	SCAF4;SCAF8	3.15508	2.61102	3.07096	2.9457±0.2929		2.01828	2.36873	2.1935±0.2478	-0.752183	0.0304722	0.0579019
O15126	SCAMP1	5.52694	4.94025	5.40024	5.2891±0.3087		3.17099
O14828	SCAMP3	3.13574	3.37087	3.55141	3.3527±0.2084
Q14108	SCARB2	5.66634	5.93219	6.08989	5.8961±0.2141	6.39506	6.26805	5.83341	6.1655±0.2945	0.269367	0.255188	0.334393
Q8NBX0	SCCPDH	6.32517	4.90131	5.97992	5.7355±0.7427	3.75439	3.70976		3.7321±0.0316	-2.00339	0.00704413	0.0191929
O95171	SCEL					1.88299	2.95466	2.92364	2.5871±0.6100
Q8WVM8	SCFD1	4.9396	5.53611	5.66432	5.3800±0.3868	2.11318	2.61121		2.3622±0.3522	-3.01781	0.000186572	0.00138197
Q9Y6U3	SCIN	3.10066	2.94398	3.38775	3.1441±0.2251
O75880	SCO1	3.21897	2.85563	2.96296	3.0125±0.1867
P22307	SCP2	5.59291	5.07969	5.31462	5.3291±0.2569	5.35108
Q14160;Q9BTT6	SCRIB;LRRC1	1.45288
Q12765	SCRN1	8.75417	8.46075	8.28924	8.5014±0.2351	6.31963	7.46369	7.99317	7.2588±0.8554	-1.24256	0.0293618	0.0563983
Q96KG9	SCYL1			3.06475
O00560	SDCBP	5.78179	5.06277	5.4234	5.4227±0.3595	5.7475	5.74335	5.80925	5.7667±0.0369	0.344046	0.157577	0.225085
P31040	SDHA	5.47825	5.65082	4.30801	5.1457±0.7306	4.55339	4.2605		4.4069±0.2071	-0.738747	0.167103	0.237321
P21912	SDHB			2.41377		4.91591	3.08757	5.78056	4.5947±1.3749
Q8NEX9	SDR9C7						4.06369	5.31875	4.6912±0.8875
P67812	SEC11A		3.52322	4.59829	4.0608±0.7602	5.72899	5.18682	5.48907	5.4683±0.2717	1.40754	0.0140414	0.032358
P55735	SEC13	2.95031	2.94261	3.99618	3.2964±0.6061
O76054	SEC14L2		1.97107	1.44346	1.7073±0.3731
Q96IW7	SEC22A					3.6925
O75396	SEC22B	8.26193	8.09454	7.88313	8.0799±0.1898	7.07926	7.00635	6.44341	6.8430±0.3480	-1.23686	0.00156173	0.00617208
Q15436	SEC23A	6.68882	5.98838	6.41858	6.3653±0.3533	6.1573	5.7124	5.72812	5.8659±0.2524	-0.499321	0.0839886	0.132518
Q15437	SEC23B		4.82049			1.83127	3.1148	3.83051	2.9255±1.0130
O95486	SEC24A		1.7407	1.40074	1.5707±0.2404
O95487	SEC24B	3.09774		0.180101	1.6389±2.0631			1.9127
P53992	SEC24C	4.12412	4.23804	4.13579	4.1660±0.0627	3.74461	3.36008	2.62489	3.2432±0.5689	-0.922789	0.0212984	0.0442692
O94979	SEC31A	4.0194	3.44431	2.91374	3.4592±0.5530	3.06641	2.23598	3.37299	2.8918±0.5883	-0.567357	0.20701	0.282639
P61619;Q9H9S3	SEC61A1;SEC61A2						4.17042	3.95858	4.0645±0.1498
P60059	SEC61G						7.38634	7.71343	7.5499±0.2313
Q9UGP8	SEC63	3.23981	1.57275	2.08424	2.2989±0.8540
Q13228	SELENBP1	5.73631	6.09277	6.00348	5.9442±0.1855	4.30723	4.14454		4.2259±0.1150	-1.7183	0.000314649	0.00192684
O60613	SELENOF	4.65863	4.5057	4.59343	4.5859±0.0767	4.25388		4.25611	4.2550±0.0016	-0.330922	0.0984656	0.150932
Q8IZQ5	SELENOH	4.89436	5.41201	5.44957	5.2520±0.3103
Q99985	SEMA3C							3.20358
P49903	SEPHS1	3.64908	3.90795	5.00524	4.1874±0.7200
Q9NVA2	SEPTIN11	7.29756	7.25407	7.10905	7.2202±0.0987	7.6413	7.04679	7.32727	7.3385±0.2974	0.118224	0.567664	0.635475
Q15019	SEPTIN2	8.25326	7.00039	6.94471	7.3995±0.7399	6.48456	5.89591	5.9576	6.1127±0.3235	-1.28676	0.0184012	0.0399168
Q9UH03	SEPTIN3	6.23656	6.03831	5.87027	6.0484±0.1834	5.48635	5.69591	3.71782	4.9667±1.0866	-1.08169	0.0893474	0.138848
Q99719	SEPTIN5	5.58315	5.52359	6.06009	5.7223±0.2941	5.44355	5.26607	5.44277	5.3841±0.1022	-0.338146	0.133299	0.194676
Q14141	SEPTIN6		3.46564	3.73601	3.6008±0.1912
Q16181	SEPTIN7	6.68517	6.46893	6.16911	6.4411±0.2592	5.92327	6.87202	7.07317	6.6228±0.6141	0.181749	0.611228	0.673876
Q9UHD8	SEPTIN9	6.04969	6.27889	5.7656	6.0314±0.2571	4.13635	4.59247	4.17683	4.3019±0.2525	-1.72951	0.000184167	0.00137238
Q8NC51	SERBP1	5.71039	5.31009	5.42324	5.4812±0.2064	3.36614
Q9UK55	SERPINA10	2.90636	2.29681	2.97156	2.7249±0.3722
Q96P63	SERPINB12	4.02261	4.09749	3.84413	3.9881±0.1302	6.59588	7.1894	7.17597	6.9871±0.3389	2.99901	8.04e-06	0.000225923
Q9UIV8	SERPINB13							3.0074
P05120	SERPINB2					8.41216	8.41461	8.44467	8.4238±0.0181
P29508	SERPINB3					7.77295	7.4849	7.63949	7.6324±0.1442
P48594	SERPINB4					4.72824	4.75754	5.85294	5.1129±0.6411
P36952	SERPINB5					3.83502	4.34198		4.0885±0.3585
P35237	SERPINB6	3.95603	4.20214	3.95971	4.0393±0.1410
O75635	SERPINB7					3.82618	3.96062		3.8934±0.0951
P50454	SERPINH1	10.4648	10.4219	10.5455	10.4774±0.0627	8.50274	8.45733	8.59094	8.5170±0.0679	-1.9604	6.73e-06	0.00021206
Q01105;P0DME0	SET;SETSIP	6.09639	7.22624	6.31546	6.5460±0.5992	6.35807	6.32752	6.41051	6.3654±0.0420	-0.180665	0.581937	0.648519
Q15637	SF1	6.19837	4.68772	4.22877	5.0383±1.0305
Q15459	SF3A1	3.95106	2.3287	4.16971	3.4832±1.0058	4.07614	3.97897	3.67121	3.9088±0.2114	0.425617	0.427816	0.508365
[truncated: 461 more rows]

## Sheet: Table S2
Table S2. All ECM proteins identified in normal skin organoids.
Division	Category	Gene Symbol	Normalized Protein Intensity (Average)
Core matrisome	Collagens	COL1A1	8.999
Core matrisome	Collagens	COL1A2	8.45204
Core matrisome	Collagens	COL6A3	7.58323
Core matrisome	Collagens	COL12A1	7.18165
Core matrisome	Collagens	COL2A1	6.93191
Core matrisome	Collagens	COL9A1	5.99669
Core matrisome	Collagens	COL14A1	5.48476
Core matrisome	Collagens	COL6A1	5.40091
Core matrisome	Collagens	COL6A2	5.17423
Core matrisome	Collagens	COL18A1	4.4603
Core matrisome	Collagens	COL3A1	3.1562
Core matrisome	Collagens	COL11A2	3.10915
Core matrisome	Collagens	COL11A1	2.41559
Core matrisome	Collagens	COL4A6	2.34007
Core matrisome	Collagens	COL4A5	1.44842
Core matrisome	ECM Glycoproteins	MATN1	9.0101
Core matrisome	ECM Glycoproteins	MATN3	6.1962
Core matrisome	ECM Glycoproteins	IGFBP7	5.8377
Core matrisome	ECM Glycoproteins	MATN4	5.75969
Core matrisome	ECM Glycoproteins	EMILIN1	5.67177
Core matrisome	ECM Glycoproteins	LAMC1	4.72109
Core matrisome	ECM Glycoproteins	IGFBP2	4.70613
Core matrisome	ECM Glycoproteins	PCOLCE	4.35691
Core matrisome	ECM Glycoproteins	MFAP2	4.32386
Core matrisome	ECM Glycoproteins	IGFBPL1	4.26055
Core matrisome	ECM Glycoproteins	LAMB1	4.23719
Core matrisome	ECM Glycoproteins	IGFBP5	4.12345
Core matrisome	ECM Glycoproteins	FBLN1	4.01821
Core matrisome	ECM Glycoproteins	MFGE8	3.97861
Core matrisome	ECM Glycoproteins	NID2	3.90628
Core matrisome	ECM Glycoproteins	EDIL3	3.77294
Core matrisome	ECM Glycoproteins	FBN1	3.31928
Core matrisome	ECM Glycoproteins	NID1	3.29143
Core matrisome	ECM Glycoproteins	THBS1	3.26947
Core matrisome	ECM Glycoproteins	AGRN	3.21725
Core matrisome	ECM Glycoproteins	TNC	3.2172
Core matrisome	ECM Glycoproteins	FBLN5	2.8564
Core matrisome	ECM Glycoproteins	FN1	2.82507
Core matrisome	ECM Glycoproteins	PXDN	2.66446
Core matrisome	ECM Glycoproteins	EMILIN3	2.47054
Core matrisome	ECM Glycoproteins	POSTN	2.43817
Core matrisome	ECM Glycoproteins	NDNF	2.34462
Core matrisome	ECM Glycoproteins	RELN	1.16923
Core matrisome	ECM Glycoproteins	LAMA1	0.359382
Core matrisome	ECM Glycoproteins	LAMA5	0.0436081
Core matrisome	ECM Glycoproteins	FBN2	-2.14559
Core matrisome	Proteoglycans	FMOD	6.39685
Core matrisome	Proteoglycans	ACAN	6.37277
Core matrisome	Proteoglycans	HAPLN1	6.3124
Core matrisome	Proteoglycans	DCN	5.98353
Core matrisome	Proteoglycans	PRELP	5.43316
Core matrisome	Proteoglycans	LUM	5.20087
Core matrisome	Proteoglycans	BGN	3.77134
Core matrisome	Proteoglycans	VCAN	2.80216
Core matrisome	Proteoglycans	NCAN	2.63252
Core matrisome	Proteoglycans	HSPG2	2.58803
Matrisome-associated	ECM Regulators	SERPINH1	10.4774
Matrisome-associated	ECM Regulators	PRSS2	9.0425
Matrisome-associated	ECM Regulators	CSTB	7.73055
Matrisome-associated	ECM Regulators	P4HA1	7.5559
Matrisome-associated	ECM Regulators	CTSD	7.05325
Matrisome-associated	ECM Regulators	HTRA1	6.94096
Matrisome-associated	ECM Regulators	PRSS3	6.04905
Matrisome-associated	ECM Regulators	CSTA	5.77231
Matrisome-associated	ECM Regulators	PLOD1	5.49585
Matrisome-associated	ECM Regulators	CTSB	4.22853
Matrisome-associated	ECM Regulators	SERPINB6	4.03929
Matrisome-associated	ECM Regulators	SERPINB12	3.98808
Matrisome-associated	ECM Regulators	SERPINA10	2.72491
Matrisome-associated	ECM Regulators	TGM2	2.58444
Matrisome-associated	ECM Regulators	SULF1	2.25102
Matrisome-associated	ECM Regulators	PLOD3	-0.416867
Matrisome-associated	ECM-affiliated Proteins	ANXA5	10.6961
Matrisome-associated	ECM-affiliated Proteins	LGALS1	9.5864
Matrisome-associated	ECM-affiliated Proteins	ANXA2	9.07661
Matrisome-associated	ECM-affiliated Proteins	ANXA6	8.73391
Matrisome-associated	ECM-affiliated Proteins	ANXA1	8.00696
Matrisome-associated	ECM-affiliated Proteins	LGALS3	7.35763
Matrisome-associated	ECM-affiliated Proteins	ANXA4	6.93644
Matrisome-associated	ECM-affiliated Proteins	GPC1	6.64021
Matrisome-associated	ECM-affiliated Proteins	GPC2	5.82765
Matrisome-associated	ECM-affiliated Proteins	ANXA7	4.80265
Matrisome-associated	ECM-affiliated Proteins	LGALS7	4.15851
Matrisome-associated	ECM-affiliated Proteins	LMAN1	4.06873
Matrisome-associated	ECM-affiliated Proteins	GPC4	3.89363
Matrisome-associated	ECM-affiliated Proteins	FREM2	1.90856
Matrisome-associated	ECM-affiliated Proteins	PLXNB2	1.13308
Matrisome-associated	ECM-affiliated Proteins	ANXA11	0.898713
Matrisome-associated	ECM-affiliated Proteins	PLXNA4	0.446077
Matrisome-associated	ECM-affiliated Proteins	PLXNA1	-1.69071
Matrisome-associated	Secreted Factors	INS	10.508
Matrisome-associated	Secreted Factors	S100B	6.82541
Matrisome-associated	Secreted Factors	S100A9	6.62705
Matrisome-associated	Secreted Factors	S100A7	5.06045
Matrisome-associated	Secreted Factors	S100A6	4.98317
Matrisome-associated	Secreted Factors	FLG2	4.66638
Matrisome-associated	Secreted Factors	SFRP1	4.52129
Matrisome-associated	Secreted Factors	FGFBP3	4.28083
Matrisome-associated	Secreted Factors	S100A14	4.16144
Matrisome-associated	Secreted Factors	HCFC1	4.10867
Matrisome-associated	Secreted Factors	TCHH	3.90241
Matrisome-associated	Secreted Factors	GDF15	3.89647
Matrisome-associated	Secreted Factors	S100A4	3.65619
Matrisome-associated	Secreted Factors	WNT11	3.54205
Matrisome-associated	Secreted Factors	S100A8	3.50567
Matrisome-associated	Secreted Factors	MDK	3.37178
Matrisome-associated	Secreted Factors	HRNR	3.16764
Matrisome-associated	Secreted Factors	WNT8B	3.1069
Matrisome-associated	Secreted Factors	S100A11	2.89043
Matrisome-associated	Secreted Factors	PDGFC	2.10786
Matrisome-associated	Secreted Factors	WFIKKN2	0.530459

## Sheet: Table S3
Table S3. Overview of the characteristics of patients diagnosed with COVID-19 and healthy donors involved in the study.
Group	Sample Number	Gender	Age	Biopsy site	Virus nucleic acid testing
COVID-19	1	female	66	chest	Positive
	2	female	53	chest	Positive
	3	female	86	chest	Positive
	4	male	62	chest	Positive
	5	male	72	chest	Positive
Control	1	female	58	abdomen	Negative
	2	male	58	abdomen	Negative
	3	male	31	abdomen	Negative
	5	male	49	abdomen	Negative
	6	female	24	abdomen	Negative
	7	male	26	abdomen	Negative

## Sheet: Table S4
Table S4. Companies providing equipment, reagents and/or supplies.
REAGENT or RESOURCE	SOURCE	IDENTIFIER
Antibodies
Alexa Fluor® 488 Goat anti-mouse IgG (H+L)	Invitrogen	Cat#A32723
Alexa Fluor® 488 Goat anti-mouse IgG2a	Invitrogen	Cat#A-21134
Alexa Fluor® 488 Goat Anti-Rabbit IgG (H+L)	Invitrogen	Cat#A11008
Alexa Fluor® 568 Goat anti-mouse IgG1	Invitrogen	Cat#A-21124
Alexa Fluor® 568 Goat anti-mouse IgG2a	Invitrogen	Cat#A-21134
Alexa Fluor® 568 Goat Anti-Rabbit IgG (H+L)	Invitrogen	Cat#A11011
Alexa Fluor® 647 Goat anti-mouse IgG2b	Invitrogen	Cat#A-21242
Anti-Nrf2抗体[EP1808Y] - ChIP Grade	abcam	ab62352
Aggrecan (ACAN)	Proteintech	13880-1-AP
⍺-smooth muscle actin (⍺SMA)	Santa Cruz	sc-53142
CD49F	Invitrogen	12-0495-81
CK14	abcam	ab7800
CK4	abcam	ab181595
Collagen 2A1 (COL2A1)	Invitrogen	MA1-37493
Cytokeratin 5 (KRT5)	Invitrogen	MA5-14473
Cytokeratin 5 (KRT5)	Invitrogen	MA5-12596
Cytokeratin 10 (KRT10)	Santa Cruz	sc-23877
Cytokeratin 15 (KRT15)	Santa Cruz	sc-47697
Cytokeratin 17 (KRT17)	Santa Cruz	sc-393091
Cytokeratin 20 (KRT 20)	Cell Signaling	13063S
Cytokeratin 71 (KRT 71)	Invitrogen	PA5-83965
Cytokeratin 74 (KRT 74)	Sigma-Aldrich	HPA048596
Cytokeratin 75 (KRT 75)	Invitrogen	PA553987
Cytokeratin 82 (KRT 82)	Sigma-Aldrich	HPA067230
CD3	Abcam	ab5690
CD4	Servicebio	GB13064-1
CD8	Servicebio	GB11068-1
CD19	Cell Signaling	#90176
CD20	Cell Signaling	#98708
CD68	Cell Signaling	#76437
E-cadherin (ECAD)	BD Biosciences	610181
EDAR	Santa Cruz	sc-271627
GATA3	Invitrogen	MA1-028
Hoechst 33342	Invitrogen	H3570
Human nuclear antigen	Abcam	ab191181
Integrin-alpha-8 (ITGA8)	Santa Cruz	sc-365798
Islet1 (ISL1)	DSHB	39.4D5
Ki67	BD Biosciences	550609
LHX2	Millipore	ABE1402
LipidTOX	Invitrogen	H34476
Loricrin	Abcam	ab85679
MPO	Boster	BA0544
Nephronectin (NPNT)	R&D Systems	MAB8025
Neurofilament-heavy chain (NEFH)	Cell Signaling	2836S
NFATC1	Invitrogen	MA3-024
NP	Made in-house (Wuhan Institute of Virology)
P-cadherin (PCAD)	Invitrogen	32-4000
p75NTR (P75)	Cell Signaling	8238
pan-Cytokeratin (AE13)	Santa Cruz	sc-57012
Parvalbumin	Sigma-Aldrich	P3088
PDGFRα (D13C6)	Cell Signaling	5241
Peripherin	Abcam	ab4666
PMEL	Novus	NBP2-29407
S100β	Abcam	ab52642
SCD1	Sigma-Aldrich	HPA012107
SOX2	BD Biosciences	561469
SOX10	Invitrogen	14-5925-82
Spike	Made in-house (Wuhan Institute of Virology)
TFAP2A	DSHB	3B5
Tubulin β class III (TUJ1)	BioLegend	801202
Phospho-Histone H2A.X (Ser139) (D7T2V) Mouse mAb	Cell Signaling	80312
p21 Waf1/Cip1 (12D1) Rabbit mAb	Cell Signaling	2947
Chemicals
mTeSR1 medium	Stemcell	Cat#85850
Essential 8™ Flex Medium Kit	Gibco	A2858501
Essential 6 Medium	Gibco	A1516401
Advanced DMEM/F-12	Gibco	12634010
Neurobasal™ Medium	Gibco	21103049
2-Mercaptoethanol	Gibco	21985023
N2 Supplement	Gibco	17502048
B-27 Supplement, Minus Vitamin A	Gibco	12587010
GlutaMAX™ Supplement	Gibco	35050061
Accutase	Gibco	A1110501
DPBS, no calcium, no magnesium	Gibco	14190144
Recombinant Human FGF-basic	PeproTech	100-18B
Recombinant Human BMP-4	PeproTech	120-05
Normocin™ - Antimicrobial Reagent	Invivogen	ant-nr-1
SB431542	selleck	s1067
Y27632 in Solution	selleck	s1049
Matrigel	Corning	Cat#354230
Matrigel	Corning	Cat#354277
CELL LINE
Human iPSC Line nciPS02	Nuwacell Biotechnologies Co., Ltd	RC01001-B, Female
MATERIALS
6-WELL culture plate	Corning	3516
Costar® 24-well Clear Flat Bottom Ultra-Low Attachment Multiple Well Plates	Corning	3473
Corning® 96-well Clear Round Bottom Ultra-Low Attachment Microplate	Corning	7007
Corning® 15 mL Centrifuge Tubes	Corning	430052
Corning® 50 mL Centrifuge Tubes	Corning	430290
INSTRUMENT	MANUFACTOR
CO2 incubator	Thermo Scientific, HERAXELL VIOS 160i, American
Orbital Shaker TS-2	Kylin-Bell
Ultra-high resolution confocal imaging system	Nikon, A1R Si+ STORM, Japan
Confocal microscope	Carl Zeiss Microscopy, Jena, Germany
Q Exactive HF-X Orbitrap mass spectrometer	Thermo Scientific™, America
Ultrasonic Cell Disruptor (Scientz-IID)	Ningbo Scientz Biotechnology, China
Vectra	PerkinElmer, America
ChemiDoc™ XRS+ with image Lab™ Software	Bio-Rad, America
Freezer Mill	Spex SamplePrep, America
SOFTWARE AND ALGORITHMS
Cytoscape	version 3.8.2
circlize package	version 0.4.11
DAVID	https://david.ncifcrf.gov/home.jsp
iProX	https://www.iprox.org/
InForm	PerkinElmer
Matrisome Project	http://matrisomeproject.mit.edu/
Molecular Signatures Database	v7.4, http://www.gsea-msigdb.org/gsea/msigdb/index.jsp
Python package	version 3.6.0
Python package scipy	version 1.2.0
R package	version 4.0.3
R package Limma	version 3.46.0
R package ape	version 5.4.1
STRING database	https://string-db.org/
Uniprot	https://www.uniprot.org/
Volocity Demo	PerkinElmer

## Sheet: Table S5
Table S5. List of all abbreviations of proteins and genes described in this study.
Protein/Gene name	Full name
ACADVL	Acyl-CoA Dehydrogenase Very Long Chain
ACAN	Aggrecan
ACTC1	Actin Alpha Cardiac Muscle 1
AHCY	Adenosylhomocysteinase
AKR1C1	Aldo-Keto Reductase Family 1 Member C1
ALDOC	Aldolase, Fructose-Bisphosphate C
ALOX12B	Arachidonate 12-Lipoxygenase, 12R Type
ANXA11	Annexin A11
ANXA2	Annexin A2
ANXA2P2	Annexin A2 Pseudogene 2
ANXA4	Annexin A4
ANXA6	Annexin A6
ANXA7	Annexin A7
APOE	Apolipoprotein E
APP	Amyloid Beta Precursor Protein
ATCAY	ATCAY Kinesin Light Chain Interacting Caytaxin
ATP1A1	ATPase Na+/K+ Transporting Subunit Alpha 1
ATP1B3	ATPase Na+/K+ Transporting Subunit Beta 3
ATP6V0A1	ATPase H+ Transporting V0 Subunit A1
ATP6V1B2	ATPase H+ Transporting V1 Subunit B2
ATP6V1G2	ATPase H+ Transporting V1 Subunit G2
ATXN10	Ataxin 10
BDH2	3-Hydroxybutyrate Dehydrogenase 2
BMP4	Bone Morphogenetic Protein 4
BSG	Basigin (Ok Blood Group)
CALU	Calumenin
CAMSAP3	Calmodulin Regulated Spectrin Associated Protein Family Member 3
CANX	Calnexin
CAPG	Capping Actin Protein, Gelsolin Like
CAPZB	Capping Actin Protein Of Muscle Z-Line Subunit Beta
CASK	Calcium/Calmodulin Dependent Serine Protein Kinase
CBR1	Carbonyl Reductase 1
CCT4	Chaperonin Containing TCP1 Subunit 4
CD3	CD3 Antigen
CD4	CD4 Molecule
CD8	CD8 Antigen
CD19	CD19 Molecule
CD20	B-lymphocyte antigen CD20
CD68	CD68 Molecule
CDC42	Cell Division Cycle 42
CDK1	Cyclin Dependent Kinase 1
CDK16	Cyclin Dependent Kinase 16
CDK5	Cyclin Dependent Kinase 5
CDSN	Corneodesmosin
CLASP2	Cytoplasmic Linker Associated Protein 2
CLTC	Clathrin Heavy Chain
CNN3	Calponin 3
CNP	2',3'-Cyclic Nucleotide 3' Phosphodiesterase
CNTN1	Contactin 1
COL18A1	Collagen Type XVIII Alpha 1 Chain
COL2A1	Collagen Type II Alpha 1 Chain
COL4A1	Collagen Type IV Alpha 1 Chain
CTNNB1	Catenin Beta 1
CTSB	Cathepsin B
CTSD	Cathepsin D
CUL4B	Cullin 4B
DNM2	Dynamin 2
DNPH1	2'-Deoxynucleoside 5'-Phosphate N-Hydrolase 1
DPYSL2	Dihydropyrimidinase Like 2
DSC1	Desmocollin 1
DSC2	Desmocollin 2
DSC3	Desmocollin 3
DSG1	Desmoglein 1
DSG2	Desmocollin 2
DSP	Desmoplakin
ECAD	Cadherin 1
EDAR	Ectodysplasin A Receptor
EHD1	EH Domain Containing 1
EIF4G2	Eukaryotic Translation Initiation Factor 4 Gamma 2
ERP29	Endoplasmic Reticulum Protein 29
FASN	Fatty Acid Synthase
FBLN1	Fibulin 1
FBN1	Fibrillin 1
FLG2	Filaggrin Family Member 2
FLOT1	Flotillin 1
FN1	Fibronectin 1
FN3K	Fructosamine 3 Kinase
FREM2	FRAS1 Related Extracellular Matrix 2
GANAB	Glucosidase II Alpha Subunit
GATA3	GATA Binding Protein 3
GFAP	Glial Fibrillary Acidic Protein
GGH	Gamma-Glutamyl Hydrolase
GNA13	G Protein Subunit Alpha 13
GNAO1	G Protein Subunit Alpha O1
GNAS	GNAS Complex Locus
GPNMB	Glycoprotein Nmb
GSTK1	Glutathione S-Transferase Kappa 1
H2AX	H2A.X Variant Histone
HDAC1	Histone Deacetylase 1
HDAC2	Histone Deacetylase 2
HMGB1	High Mobility Group Box 1
HNRNPH3	Heterogeneous Nuclear Ribonucleoprotein H3
HRNR	Hornerin
HSP90AA1	Heat Shock Protein 90 Alpha Family Class A Member 1
HSP90AB1	Heat Shock Protein 90 Alpha Family Class B Member 1
HSP90B1	Heat Shock Protein 90 Beta Family Member 1
HSPA5	Heat Shock Protein Family A (Hsp70) Member 5
HSPA8	Heat Shock Protein Family A (Hsp70) Member 8
HSPG2	Heparan Sulfate Proteoglycan 2
ISL1	ISL LIM Homeobox 1
ISLR2	Immunoglobulin Superfamily Containing Leucine Rich Repeat 2
ITGA6	Integrin Subunit Alpha 6
ITGA8	Integrin Subunit Alpha 8
ITGB1	Integrin Subunit Beta 1
IVL	Involucrin
JUP	Junction Plakoglobin
Ki67	Marker Of Proliferation Ki-67
KRT1	Keratin 1
KRT10	Keratin 10
KRT14	Keratin 14
KRT15	Keratin 15
KRT16	Keratin 16
KRT17	Keratin 17
KRT31	Keratin 31
KRT33B	Keratin 33B
KRT4	Keratin 4
KRT5	Keratin 5
KRT71	Keratin 71
KRT74	Keratin 74
KRT75	Keratin 75
KRT82	Keratin 82
L1CAM	L1 Cell Adhesion Molecule
LAMA1	Laminin Subunit Alpha 1
LAMA5	Laminin Subunit Alpha 5
LAMB1	Laminin Subunit Beta 1
LAMC1	Laminin Subunit Gamma 1
LAMP1	Lysosomal Associated Membrane Protein 1
LGALS3	Galectin 3
LHX2	LIM Homeobox 2
MACF1	Microtubule Actin Crosslinking Factor 1
MAP1B	Microtubule Associated Protein 1B
MAP2K1	Mitogen-Activated Protein Kinase Kinase 1
MAP4	Microtubule Associated Protein 4
MAPK1	Mitogen-Activated Protein Kinase 1
MAPK3	Mitogen-Activated Protein Kinase 3
MAPT	Microtubule Associated Protein Tau
MPO	Myeloperoxidase
MYO5A	Myosin VA
NAP1L1	Nucleosome Assembly Protein 1 Like 1
NCAM1	Neural Cell Adhesion Molecule 1
NCDN	Neurochondrin
NCSTN	Nicastrin
NEFH	Neurofilament Heavy Chain
NID1	Nidogen 1
NID2	Nidogen 2
NRF2	Nuclear Factor, Erythroid 2 Like 2
P4HB	Prolyl 4-Hydroxylase Subunit Beta
P63	Tumor Protein P63
P75	Nerve Growth Factor Receptor
PAFAH1B1	Platelet Activating Factor Acetylhydrolase 1b Regulatory Subunit 1
PCAD	Cadherin 3
PCNA	Proliferating Cell Nuclear Antigen
PDCD6IP	Programmed Cell Death 6 Interacting Protein
PDGFRα	Platelet Derived Growth Factor Receptor Alpha
PDGFα	PDGFA, Platelet-derived growth factor subunit A
PDIA3	Protein Disulfide Isomerase Family A Member 3
PDIA4	Protein Disulfide Isomerase Family A Member 4
PDIA6	Protein Disulfide Isomerase Family A Member 6
PGK1	Phosphoglycerate Kinase 1
PHGDH	Phosphoglycerate Dehydrogenase
PKP1	Plakophilin 1
PLEC	Plectin
PMEL	Premelanosome Protein
PNN	Pinin, Desmosome Associated Protein
PPIB	Peptidylprolyl Isomerase B
PRDX1	Peroxiredoxin 1
PRPH	Peripherin
PTPN11	Protein Tyrosine Phosphatase Non-Receptor Type 11
PVALB	Parvalbumin
RAB11A	RAB11A, Member RAS Oncogene Family
RAB1A	RAB1A, Member RAS Oncogene Family
RAB21	RAB21, Member RAS Oncogene Family
RAB2A	RAB2A, Member RAS Oncogene Family
RAB35	RAB35, Member RAS Oncogene Family
RAB5A	RAB5A, Member RAS Oncogene Family
RAB5B	RAB5B, Member RAS Oncogene Family
RAB5C	RAB5C, Member RAS Oncogene Family
RAB9A	RAB9A, Member RAS Oncogene Family
RAC1	Rac Family Small GTPase 1
RAC3	Rac Family Small GTPase 3
RAN	RAN, Member RAS Oncogene Family
RPN1	Ribophorin I
RPSA	Ribosomal Protein SA
RUFY3	RUN And FYVE Domain Containing 3
S100β	S100 Calcium Binding Protein B
SDCBP	Syndecan Binding Protein
SEC22B	SEC22 Homolog B, Vesicle Trafficking Protein
SFN	Stratifin
SLC1A4	Solute Carrier Family 1 Member 4
SLC1A5	Solute Carrier Family 1 Member 5
SLC2A1	Solute Carrier Family 2 Member 1
SLC3A2	Solute Carrier Family 3 Member 2
SMC3	Structural Maintenance Of Chromosomes 3
SNAPIN	SNAP Associated Protein
SND1	Staphylococcal Nuclease And Tudor Domain Containing 1
SOX10	SRY-Box Transcription Factor 10
SOX2	SRY-Box Transcription Factor 2
STMN1	Stathmin 1
STOM	Stomatin
SYPL1	Synaptophysin Like 1
TAGLN2	Transgelin 2
TFAP2A	Transcription Factor AP-2 Alpha
TFRC	Transferrin Receptor
TGFBI	Transforming Growth Factor Beta Induced
TMED10	Transmembrane P24 Trafficking Protein 10
TMEM33	Transmembrane Protein 33
TNC	Tenascin C
TPP1	Tripeptidyl Peptidase 1
TST	Thiosulfate Sulfurtransferase
TUJ1	β-Tubulin, Tubulin Beta 3 Class III
TWF2	Twinfilin Actin Binding Protein 2
UBA1	Ubiquitin Like Modifier Activating Enzyme 1
VAPA	VAMP Associated Protein A
VDAC1	Voltage Dependent Anion Channel 1
VIM	Vimentin
YWHAB	Tyrosine 3-Monooxygenase/Tryptophan 5-Monooxygenase Activation Protein Beta
YWHAE	Tyrosine 3-Monooxygenase/Tryptophan 5-Monooxygenase Activation Protein Epsilon
YWHAZ	Tyrosine 3-Monooxygenase/Tryptophan 5-Monooxygenase Activation Protein Zeta
αSMA	⍺-smooth muscle actin, Actin Alpha 2, Smooth Muscle
